# Supplementary material for: Product Carbon Footprints and Their Uncertainties in Comparative Decision Contexts
Source: PLoS One. 2015 Mar 17;10(3):e0121221. doi: 10.1371/journal.pone.0121221 (PMC4363321; doi:10.1371/journal.pone.0121221)
Supplement: S1 Dataset — (XLSX) [file pone.0121221.s006.xlsx]

## Sheet: Description
		Supporting information: Henriksson PJG, Reinout Heijungs, Hai M. Dao, Lam T. Phan, Geert R. de Snoo and Jeroen B. Guinée (2015) Product carbon footprints and their uncertainties in comparative decision contexts
					CML
			Institute of Environmental Sciences
			Leiden University
			P.O. Box 9518
			2300 RA Leiden
			The Netherlands
			http://cml.leiden.edu/research/industrialecology/
			contact person:		Patrik Henriksson
					henriksson@cml.leidenuniv.nl
			Version	1.02
			Date	May 2014
						DISCLAIMER
		The spreadsheet has been subjected to internal and external review. Nevertheless, this does not guarantee
		that the contents are error-free. CML and sub-contractors cannot be held responsible for possible errors
		and abuse of the data provided, neither for the results of applying these data in case-studies.
		Note that parts of this spreadsheet may need regular updating.
		Scientific background and guidelines on LCA can be found in the report
					A protocol for horizontal averaging of unit process data –
					including estimates for uncertainty
					Patrik JG Henriksson (final editor) – Jeroen B Guinée – Reinout Heijungs
					Arjan de Koning – Darren M Green
					Journal of Life Cycle Assessment
					Institute of Environmental Sciences - Leiden University (CML), Leiden, The Netherlands
					www.cml.leiden.edu/software/quanlci.html

## Sheet: Small scale farms
	Online resource: Henriksson et al. (2013) Int J LCA		Reference:
					Value 1		Value 2		Value 3		Value 4		Value 5		Value 6		Value 7		Value 8		Value 9		Value 10		Value 11		Value 12		Value 13		Value 14		Value 15		Value 16		Value 17		Value 18		Value 19		Value 20
	White cells need input		Unit process flow		Value	Uncertainty factor	Value	Uncertainty factor	Value	Uncertainty factor	Value	Uncertainty factor	Value	Uncertainty factor	Value	Uncertainty factor	Value	Uncertainty factor	Value	Uncertainty factor	Value	Uncertainty factor	Value	Uncertainty factor	Value	Uncertainty factor	Value	Uncertainty factor	Value	Uncertainty factor	Value	Uncertainty factor	Value	Uncertainty factor	Value	Uncertainty factor	Value	Uncertainty factor	Value	Uncertainty factor	Value	Uncertainty factor	Value	Uncertainty factor
			Uncertainty factors	Unit	Indicator score		Indicator score		Indicator score		Indicator score		Indicator score		Indicator score		Indicator score		Indicator score		Indicator score		Indicator score		Indicator score		Indicator score		Indicator score		Indicator score		Indicator score		Indicator score		Indicator score		Indicator score		Indicator score		Indicator score
			Economic inputs			0
	Weighted mean, x̅a(wt):	1780	Pangasius fingerlings	pcs	1780
	x̅g=	1780	Inherent uncertainty as σCVi:		0.05		0.05		0.05		0.05		0.05		0.05		0.05		0.05		0.05		0.05		0.05		0.05		0.05		0.05		0.05		0.05		0.05		0.05		0.05		0.05
	Inherent uncertainty σgi:	1.05448	Reliability:		1. Verified data based on measurements	1	1. Verified data based on measurements	1	1. Verified data based on measurements	1	1. Verified data based on measurements	1	1. Verified data based on measurements	1	1. Verified data based on measurements	1	1. Verified data based on measurements	1	1. Verified data based on measurements	1	1. Verified data based on measurements	1	1. Verified data based on measurements	1	1. Verified data based on measurements	1	1. Verified data based on measurements	1	1. Verified data based on measurements	1	1. Verified data based on measurements	1	1. Verified data based on measurements	1	1. Verified data based on measurements	1	1. Verified data based on measurements	1	1. Verified data based on measurements	1	1. Verified data based on measurements	1	1. Verified data based on measurements	1
	Inherent uncertainty CVi:	0.05	Completeness:		3. Representative data from only some sites (<<50%) relevant for the market considered or >50% of sites but from shorter periods	1.05	1. Representative data from all sites relevant for the market considered over an adequate period to even out normal fluctuations	1	1. Representative data from all sites relevant for the market considered over an adequate period to even out normal fluctuations	1	1. Representative data from all sites relevant for the market considered over an adequate period to even out normal fluctuations	1	1. Representative data from all sites relevant for the market considered over an adequate period to even out normal fluctuations	1	1. Representative data from all sites relevant for the market considered over an adequate period to even out normal fluctuations	1	1. Representative data from all sites relevant for the market considered over an adequate period to even out normal fluctuations	1	1. Representative data from all sites relevant for the market considered over an adequate period to even out normal fluctuations	1	1. Representative data from all sites relevant for the market considered over an adequate period to even out normal fluctuations	1	1. Representative data from all sites relevant for the market considered over an adequate period to even out normal fluctuations	1	1. Representative data from all sites relevant for the market considered over an adequate period to even out normal fluctuations	1	1. Representative data from all sites relevant for the market considered over an adequate period to even out normal fluctuations	1	1. Representative data from all sites relevant for the market considered over an adequate period to even out normal fluctuations	1	1. Representative data from all sites relevant for the market considered over an adequate period to even out normal fluctuations	1	1. Representative data from all sites relevant for the market considered over an adequate period to even out normal fluctuations	1	1. Representative data from all sites relevant for the market considered over an adequate period to even out normal fluctuations	1	1. Representative data from all sites relevant for the market considered over an adequate period to even out normal fluctuations	1	1. Representative data from all sites relevant for the market considered over an adequate period to even out normal fluctuations	1	1. Representative data from all sites relevant for the market considered over an adequate period to even out normal fluctuations	1	1. Representative data from all sites relevant for the market considered over an adequate period to even out normal fluctuations	1
	Representativeness CVi:	0.0283201	Temporal correlation:		1. Less than 3 years of difference to the time period of the dataset	1	1. Less than 3 years of difference to the time period of the dataset	1	1. Less than 3 years of difference to the time period of the dataset	1	1. Less than 3 years of difference to the time period of the dataset	1	1. Less than 3 years of difference to the time period of the dataset	1	1. Less than 3 years of difference to the time period of the dataset	1	1. Less than 3 years of difference to the time period of the dataset	1	1. Less than 3 years of difference to the time period of the dataset	1	1. Less than 3 years of difference to the time period of the dataset	1	1. Less than 3 years of difference to the time period of the dataset	1	1. Less than 3 years of difference to the time period of the dataset	1	1. Less than 3 years of difference to the time period of the dataset	1	1. Less than 3 years of difference to the time period of the dataset	1	1. Less than 3 years of difference to the time period of the dataset	1	1. Less than 3 years of difference to the time period of the dataset	1	1. Less than 3 years of difference to the time period of the dataset	1	1. Less than 3 years of difference to the time period of the dataset	1	1. Less than 3 years of difference to the time period of the dataset	1	1. Less than 3 years of difference to the time period of the dataset	1	1. Less than 3 years of difference to the time period of the dataset	1
	Spread σgs	#DIV/0!	Geographic correlation:		1. Data from area under study	1	1. Data from area under study	1	1. Data from area under study	1	1. Data from area under study	1	1. Data from area under study	1	1. Data from area under study	1	1. Data from area under study	1	1. Data from area under study	1	1. Data from area under study	1	1. Data from area under study	1	1. Data from area under study	1	1. Data from area under study	1	1. Data from area under study	1	1. Data from area under study	1	1. Data from area under study	1	1. Data from area under study	1	1. Data from area under study	1	1. Data from area under study	1	1. Data from area under study	1	1. Data from area under study	1
	Spread, σCVi	0.512	Further techonological correlation:		1. Data from enterprises, processes and materials under study	1	1. Data from enterprises, processes and materials under study	1	1. Data from enterprises, processes and materials under study	1	1. Data from enterprises, processes and materials under study	1	1. Data from enterprises, processes and materials under study	1	1. Data from enterprises, processes and materials under study	1	1. Data from enterprises, processes and materials under study	1	1. Data from enterprises, processes and materials under study	1	1. Data from enterprises, processes and materials under study	1	1. Data from enterprises, processes and materials under study	1	1. Data from enterprises, processes and materials under study	1	1. Data from enterprises, processes and materials under study	1	1. Data from enterprises, processes and materials under study	1	1. Data from enterprises, processes and materials under study	1	1. Data from enterprises, processes and materials under study	1	1. Data from enterprises, processes and materials under study	1	1. Data from enterprises, processes and materials under study	1	1. Data from enterprises, processes and materials under study	1	1. Data from enterprises, processes and materials under study	1	1. Data from enterprises, processes and materials under study	1
	Overall dispersion CV	0.515215	(Sample size):		2. n = >20	1.02	1. n = >100, continous measurement, balance of purchased products	1	1. n = >100, continous measurement, balance of purchased products	1	1. n = >100, continous measurement, balance of purchased products	1	1. n = >100, continous measurement, balance of purchased products	1	1. n = >100, continous measurement, balance of purchased products	1	1. n = >100, continous measurement, balance of purchased products	1	1. n = >100, continous measurement, balance of purchased products	1	1. n = >100, continous measurement, balance of purchased products	1	1. n = >100, continous measurement, balance of purchased products	1	1. n = >100, continous measurement, balance of purchased products	1	1. n = >100, continous measurement, balance of purchased products	1	1. n = >100, continous measurement, balance of purchased products	1	1. n = >100, continous measurement, balance of purchased products	1	1. n = >100, continous measurement, balance of purchased products	1	1. n = >100, continous measurement, balance of purchased products	1	1. n = >100, continous measurement, balance of purchased products	1	1. n = >100, continous measurement, balance of purchased products	1	1. n = >100, continous measurement, balance of purchased products	1	1. n = >100, continous measurement, balance of purchased products	1
	Overall dispersion Phi	0.485206	Representativeness factor as σgr:		1.02668		1		1		1		1		1		1		1		1		1		1		1		1		1		1		1		1		1		1		1
	Overall dispersion SD95	#DIV/0!		Wi =	302.844	539063
						0
	Weighted mean, x̅a(wt):	1325	Pangasius commercial feed	kg	1325
	x̅g=	1325	Inherent uncertainty as σCVi:		0.05		0.05		0.05		0.05		0.05		0.05		0.05		0.05		0.05		0.05		0.05		0.05		0.05		0.05		0.05		0.05		0.05		0.05		0.05		0.05
	Inherent uncertainty σgi:	1.05448	Reliability:		1. Verified data based on measurements	1	1. Verified data based on measurements	1	1. Verified data based on measurements	1	1. Verified data based on measurements	1	1. Verified data based on measurements	1	1. Verified data based on measurements	1	1. Verified data based on measurements	1	1. Verified data based on measurements	1	1. Verified data based on measurements	1	1. Verified data based on measurements	1	1. Verified data based on measurements	1	1. Verified data based on measurements	1	1. Verified data based on measurements	1	1. Verified data based on measurements	1	1. Verified data based on measurements	1	1. Verified data based on measurements	1	1. Verified data based on measurements	1	1. Verified data based on measurements	1	1. Verified data based on measurements	1	1. Verified data based on measurements	1
	Inherent uncertainty CVi:	0.05	Completeness:		3. Representative data from only some sites (<<50%) relevant for the market considered or >50% of sites but from shorter periods	1.05	1. Representative data from all sites relevant for the market considered over an adequate period to even out normal fluctuations	1	1. Representative data from all sites relevant for the market considered over an adequate period to even out normal fluctuations	1	1. Representative data from all sites relevant for the market considered over an adequate period to even out normal fluctuations	1	1. Representative data from all sites relevant for the market considered over an adequate period to even out normal fluctuations	1	1. Representative data from all sites relevant for the market considered over an adequate period to even out normal fluctuations	1	1. Representative data from all sites relevant for the market considered over an adequate period to even out normal fluctuations	1	1. Representative data from all sites relevant for the market considered over an adequate period to even out normal fluctuations	1	1. Representative data from all sites relevant for the market considered over an adequate period to even out normal fluctuations	1	1. Representative data from all sites relevant for the market considered over an adequate period to even out normal fluctuations	1	1. Representative data from all sites relevant for the market considered over an adequate period to even out normal fluctuations	1	1. Representative data from all sites relevant for the market considered over an adequate period to even out normal fluctuations	1	1. Representative data from all sites relevant for the market considered over an adequate period to even out normal fluctuations	1	1. Representative data from all sites relevant for the market considered over an adequate period to even out normal fluctuations	1	1. Representative data from all sites relevant for the market considered over an adequate period to even out normal fluctuations	1	1. Representative data from all sites relevant for the market considered over an adequate period to even out normal fluctuations	1	1. Representative data from all sites relevant for the market considered over an adequate period to even out normal fluctuations	1	1. Representative data from all sites relevant for the market considered over an adequate period to even out normal fluctuations	1	1. Representative data from all sites relevant for the market considered over an adequate period to even out normal fluctuations	1	1. Representative data from all sites relevant for the market considered over an adequate period to even out normal fluctuations	1
	Representativeness CVi:	0.0283201	Temporal correlation:		1. Less than 3 years of difference to the time period of the dataset	1	1. Less than 3 years of difference to the time period of the dataset	1	1. Less than 3 years of difference to the time period of the dataset	1	1. Less than 3 years of difference to the time period of the dataset	1	1. Less than 3 years of difference to the time period of the dataset	1	1. Less than 3 years of difference to the time period of the dataset	1	1. Less than 3 years of difference to the time period of the dataset	1	1. Less than 3 years of difference to the time period of the dataset	1	1. Less than 3 years of difference to the time period of the dataset	1	1. Less than 3 years of difference to the time period of the dataset	1	1. Less than 3 years of difference to the time period of the dataset	1	1. Less than 3 years of difference to the time period of the dataset	1	1. Less than 3 years of difference to the time period of the dataset	1	1. Less than 3 years of difference to the time period of the dataset	1	1. Less than 3 years of difference to the time period of the dataset	1	1. Less than 3 years of difference to the time period of the dataset	1	1. Less than 3 years of difference to the time period of the dataset	1	1. Less than 3 years of difference to the time period of the dataset	1	1. Less than 3 years of difference to the time period of the dataset	1	1. Less than 3 years of difference to the time period of the dataset	1
	Spread σgs	#DIV/0!	Geographic correlation:		1. Data from area under study	1	1. Data from area under study	1	1. Data from area under study	1	1. Data from area under study	1	1. Data from area under study	1	1. Data from area under study	1	1. Data from area under study	1	1. Data from area under study	1	1. Data from area under study	1	1. Data from area under study	1	1. Data from area under study	1	1. Data from area under study	1	1. Data from area under study	1	1. Data from area under study	1	1. Data from area under study	1	1. Data from area under study	1	1. Data from area under study	1	1. Data from area under study	1	1. Data from area under study	1	1. Data from area under study	1
	Spread, σCVi	0.294	Further techonological correlation:		1. Data from enterprises, processes and materials under study	1	1. Data from enterprises, processes and materials under study	1	1. Data from enterprises, processes and materials under study	1	1. Data from enterprises, processes and materials under study	1	1. Data from enterprises, processes and materials under study	1	1. Data from enterprises, processes and materials under study	1	1. Data from enterprises, processes and materials under study	1	1. Data from enterprises, processes and materials under study	1	1. Data from enterprises, processes and materials under study	1	1. Data from enterprises, processes and materials under study	1	1. Data from enterprises, processes and materials under study	1	1. Data from enterprises, processes and materials under study	1	1. Data from enterprises, processes and materials under study	1	1. Data from enterprises, processes and materials under study	1	1. Data from enterprises, processes and materials under study	1	1. Data from enterprises, processes and materials under study	1	1. Data from enterprises, processes and materials under study	1	1. Data from enterprises, processes and materials under study	1	1. Data from enterprises, processes and materials under study	1	1. Data from enterprises, processes and materials under study	1
	Overall dispersion CV	0.299563	(Sample size):		2. n = >20	1.02	1. n = >100, continous measurement, balance of purchased products	1	1. n = >100, continous measurement, balance of purchased products	1	1. n = >100, continous measurement, balance of purchased products	1	1. n = >100, continous measurement, balance of purchased products	1	1. n = >100, continous measurement, balance of purchased products	1	1. n = >100, continous measurement, balance of purchased products	1	1. n = >100, continous measurement, balance of purchased products	1	1. n = >100, continous measurement, balance of purchased products	1	1. n = >100, continous measurement, balance of purchased products	1	1. n = >100, continous measurement, balance of purchased products	1	1. n = >100, continous measurement, balance of purchased products	1	1. n = >100, continous measurement, balance of purchased products	1	1. n = >100, continous measurement, balance of purchased products	1	1. n = >100, continous measurement, balance of purchased products	1	1. n = >100, continous measurement, balance of purchased products	1	1. n = >100, continous measurement, balance of purchased products	1	1. n = >100, continous measurement, balance of purchased products	1	1. n = >100, continous measurement, balance of purchased products	1	1. n = >100, continous measurement, balance of purchased products	1
	Overall dispersion Sigma	396.921	Representativeness factor as σgr:		1.02668		1		1		1		1		1		1		1		1		1		1		1		1		1		1		1		1		1		1		1
	Overall dispersion SD95	#DIV/0!		Wi =	302.844	401269
						0
	Weighted mean, x̅a(wt):	502	Pangasius farm-made feed	kg	502
	x̅g=	502	Inherent uncertainty as σCVi:		0.05		0.05		0.05		0.05		0.05		0.05		0.05		0.05		0.05		0.05		0.05		0.05		0.05		0.05		0.05		0.05		0.05		0.05		0.05		0.05
	Inherent uncertainty σgi:	1.05448	Reliability:		1. Verified data based on measurements	1	1. Verified data based on measurements	1	1. Verified data based on measurements	1	1. Verified data based on measurements	1	1. Verified data based on measurements	1	1. Verified data based on measurements	1	1. Verified data based on measurements	1	1. Verified data based on measurements	1	1. Verified data based on measurements	1	1. Verified data based on measurements	1	1. Verified data based on measurements	1	1. Verified data based on measurements	1	1. Verified data based on measurements	1	1. Verified data based on measurements	1	1. Verified data based on measurements	1	1. Verified data based on measurements	1	1. Verified data based on measurements	1	1. Verified data based on measurements	1	1. Verified data based on measurements	1	1. Verified data based on measurements	1
	Inherent uncertainty CVi:	0.05	Completeness:		3. Representative data from only some sites (<<50%) relevant for the market considered or >50% of sites but from shorter periods	1.05	1. Representative data from all sites relevant for the market considered over an adequate period to even out normal fluctuations	1	1. Representative data from all sites relevant for the market considered over an adequate period to even out normal fluctuations	1	1. Representative data from all sites relevant for the market considered over an adequate period to even out normal fluctuations	1	1. Representative data from all sites relevant for the market considered over an adequate period to even out normal fluctuations	1	1. Representative data from all sites relevant for the market considered over an adequate period to even out normal fluctuations	1	1. Representative data from all sites relevant for the market considered over an adequate period to even out normal fluctuations	1	1. Representative data from all sites relevant for the market considered over an adequate period to even out normal fluctuations	1	1. Representative data from all sites relevant for the market considered over an adequate period to even out normal fluctuations	1	1. Representative data from all sites relevant for the market considered over an adequate period to even out normal fluctuations	1	1. Representative data from all sites relevant for the market considered over an adequate period to even out normal fluctuations	1	1. Representative data from all sites relevant for the market considered over an adequate period to even out normal fluctuations	1	1. Representative data from all sites relevant for the market considered over an adequate period to even out normal fluctuations	1	1. Representative data from all sites relevant for the market considered over an adequate period to even out normal fluctuations	1	1. Representative data from all sites relevant for the market considered over an adequate period to even out normal fluctuations	1	1. Representative data from all sites relevant for the market considered over an adequate period to even out normal fluctuations	1	1. Representative data from all sites relevant for the market considered over an adequate period to even out normal fluctuations	1	1. Representative data from all sites relevant for the market considered over an adequate period to even out normal fluctuations	1	1. Representative data from all sites relevant for the market considered over an adequate period to even out normal fluctuations	1	1. Representative data from all sites relevant for the market considered over an adequate period to even out normal fluctuations	1
	Representativeness CVi:	0.0283201	Temporal correlation:		1. Less than 3 years of difference to the time period of the dataset	1	1. Less than 3 years of difference to the time period of the dataset	1	1. Less than 3 years of difference to the time period of the dataset	1	1. Less than 3 years of difference to the time period of the dataset	1	1. Less than 3 years of difference to the time period of the dataset	1	1. Less than 3 years of difference to the time period of the dataset	1	1. Less than 3 years of difference to the time period of the dataset	1	1. Less than 3 years of difference to the time period of the dataset	1	1. Less than 3 years of difference to the time period of the dataset	1	1. Less than 3 years of difference to the time period of the dataset	1	1. Less than 3 years of difference to the time period of the dataset	1	1. Less than 3 years of difference to the time period of the dataset	1	1. Less than 3 years of difference to the time period of the dataset	1	1. Less than 3 years of difference to the time period of the dataset	1	1. Less than 3 years of difference to the time period of the dataset	1	1. Less than 3 years of difference to the time period of the dataset	1	1. Less than 3 years of difference to the time period of the dataset	1	1. Less than 3 years of difference to the time period of the dataset	1	1. Less than 3 years of difference to the time period of the dataset	1	1. Less than 3 years of difference to the time period of the dataset	1
	Spread σgs	#DIV/0!	Geographic correlation:		1. Data from area under study	1	1. Data from area under study	1	1. Data from area under study	1	1. Data from area under study	1	1. Data from area under study	1	1. Data from area under study	1	1. Data from area under study	1	1. Data from area under study	1	1. Data from area under study	1	1. Data from area under study	1	1. Data from area under study	1	1. Data from area under study	1	1. Data from area under study	1	1. Data from area under study	1	1. Data from area under study	1	1. Data from area under study	1	1. Data from area under study	1	1. Data from area under study	1	1. Data from area under study	1	1. Data from area under study	1
	Spread, σCVi	0.5	Further techonological correlation:		1. Data from enterprises, processes and materials under study	1	1. Data from enterprises, processes and materials under study	1	1. Data from enterprises, processes and materials under study	1	1. Data from enterprises, processes and materials under study	1	1. Data from enterprises, processes and materials under study	1	1. Data from enterprises, processes and materials under study	1	1. Data from enterprises, processes and materials under study	1	1. Data from enterprises, processes and materials under study	1	1. Data from enterprises, processes and materials under study	1	1. Data from enterprises, processes and materials under study	1	1. Data from enterprises, processes and materials under study	1	1. Data from enterprises, processes and materials under study	1	1. Data from enterprises, processes and materials under study	1	1. Data from enterprises, processes and materials under study	1	1. Data from enterprises, processes and materials under study	1	1. Data from enterprises, processes and materials under study	1	1. Data from enterprises, processes and materials under study	1	1. Data from enterprises, processes and materials under study	1	1. Data from enterprises, processes and materials under study	1	1. Data from enterprises, processes and materials under study	1
	Overall dispersion CV	0.503291	(Sample size):		2. n = >20	1.02	1. n = >100, continous measurement, balance of purchased products	1	1. n = >100, continous measurement, balance of purchased products	1	1. n = >100, continous measurement, balance of purchased products	1	1. n = >100, continous measurement, balance of purchased products	1	1. n = >100, continous measurement, balance of purchased products	1	1. n = >100, continous measurement, balance of purchased products	1	1. n = >100, continous measurement, balance of purchased products	1	1. n = >100, continous measurement, balance of purchased products	1	1. n = >100, continous measurement, balance of purchased products	1	1. n = >100, continous measurement, balance of purchased products	1	1. n = >100, continous measurement, balance of purchased products	1	1. n = >100, continous measurement, balance of purchased products	1	1. n = >100, continous measurement, balance of purchased products	1	1. n = >100, continous measurement, balance of purchased products	1	1. n = >100, continous measurement, balance of purchased products	1	1. n = >100, continous measurement, balance of purchased products	1	1. n = >100, continous measurement, balance of purchased products	1	1. n = >100, continous measurement, balance of purchased products	1	1. n = >100, continous measurement, balance of purchased products	1
	Overall dispersion Phi	0.475165	Representativeness factor as σgr:		1.02668		1		1		1		1		1		1		1		1		1		1		1		1		1		1		1		1		1		1		1
	Overall dispersion SD95	#DIV/0!		Wi =	302.844	152028
						0
	Weighted mean, x̅a(wt):	91	On-farm agricultural byproducts	kg	91
	x̅g=	91	Inherent uncertainty as σCVi:		0.05		0.05		0.05		0.05		0.05		0.05		0.05		0.05		0.05		0.05		0.05		0.05		0.05		0.05		0.05		0.05		0.05		0.05		0.05		0.05
	Inherent uncertainty σgi:	1.05448	Reliability:		1. Verified data based on measurements	1	1. Verified data based on measurements	1	1. Verified data based on measurements	1	1. Verified data based on measurements	1	1. Verified data based on measurements	1	1. Verified data based on measurements	1	1. Verified data based on measurements	1	1. Verified data based on measurements	1	1. Verified data based on measurements	1	1. Verified data based on measurements	1	1. Verified data based on measurements	1	1. Verified data based on measurements	1	1. Verified data based on measurements	1	1. Verified data based on measurements	1	1. Verified data based on measurements	1	1. Verified data based on measurements	1	1. Verified data based on measurements	1	1. Verified data based on measurements	1	1. Verified data based on measurements	1	1. Verified data based on measurements	1
	Inherent uncertainty CVi:	0.05	Completeness:		3. Representative data from only some sites (<<50%) relevant for the market considered or >50% of sites but from shorter periods	1.05	1. Representative data from all sites relevant for the market considered over an adequate period to even out normal fluctuations	1	1. Representative data from all sites relevant for the market considered over an adequate period to even out normal fluctuations	1	1. Representative data from all sites relevant for the market considered over an adequate period to even out normal fluctuations	1	1. Representative data from all sites relevant for the market considered over an adequate period to even out normal fluctuations	1	1. Representative data from all sites relevant for the market considered over an adequate period to even out normal fluctuations	1	1. Representative data from all sites relevant for the market considered over an adequate period to even out normal fluctuations	1	1. Representative data from all sites relevant for the market considered over an adequate period to even out normal fluctuations	1	1. Representative data from all sites relevant for the market considered over an adequate period to even out normal fluctuations	1	1. Representative data from all sites relevant for the market considered over an adequate period to even out normal fluctuations	1	1. Representative data from all sites relevant for the market considered over an adequate period to even out normal fluctuations	1	1. Representative data from all sites relevant for the market considered over an adequate period to even out normal fluctuations	1	1. Representative data from all sites relevant for the market considered over an adequate period to even out normal fluctuations	1	1. Representative data from all sites relevant for the market considered over an adequate period to even out normal fluctuations	1	1. Representative data from all sites relevant for the market considered over an adequate period to even out normal fluctuations	1	1. Representative data from all sites relevant for the market considered over an adequate period to even out normal fluctuations	1	1. Representative data from all sites relevant for the market considered over an adequate period to even out normal fluctuations	1	1. Representative data from all sites relevant for the market considered over an adequate period to even out normal fluctuations	1	1. Representative data from all sites relevant for the market considered over an adequate period to even out normal fluctuations	1	1. Representative data from all sites relevant for the market considered over an adequate period to even out normal fluctuations	1
	Representativeness CVi:	0.0283201	Temporal correlation:		1. Less than 3 years of difference to the time period of the dataset	1	1. Less than 3 years of difference to the time period of the dataset	1	1. Less than 3 years of difference to the time period of the dataset	1	1. Less than 3 years of difference to the time period of the dataset	1	1. Less than 3 years of difference to the time period of the dataset	1	1. Less than 3 years of difference to the time period of the dataset	1	1. Less than 3 years of difference to the time period of the dataset	1	1. Less than 3 years of difference to the time period of the dataset	1	1. Less than 3 years of difference to the time period of the dataset	1	1. Less than 3 years of difference to the time period of the dataset	1	1. Less than 3 years of difference to the time period of the dataset	1	1. Less than 3 years of difference to the time period of the dataset	1	1. Less than 3 years of difference to the time period of the dataset	1	1. Less than 3 years of difference to the time period of the dataset	1	1. Less than 3 years of difference to the time period of the dataset	1	1. Less than 3 years of difference to the time period of the dataset	1	1. Less than 3 years of difference to the time period of the dataset	1	1. Less than 3 years of difference to the time period of the dataset	1	1. Less than 3 years of difference to the time period of the dataset	1	1. Less than 3 years of difference to the time period of the dataset	1
	Spread σgs	#DIV/0!	Geographic correlation:		1. Data from area under study	1	1. Data from area under study	1	1. Data from area under study	1	1. Data from area under study	1	1. Data from area under study	1	1. Data from area under study	1	1. Data from area under study	1	1. Data from area under study	1	1. Data from area under study	1	1. Data from area under study	1	1. Data from area under study	1	1. Data from area under study	1	1. Data from area under study	1	1. Data from area under study	1	1. Data from area under study	1	1. Data from area under study	1	1. Data from area under study	1	1. Data from area under study	1	1. Data from area under study	1	1. Data from area under study	1
	Spread, σCVi	0.878	Further techonological correlation:		1. Data from enterprises, processes and materials under study	1	1. Data from enterprises, processes and materials under study	1	1. Data from enterprises, processes and materials under study	1	1. Data from enterprises, processes and materials under study	1	1. Data from enterprises, processes and materials under study	1	1. Data from enterprises, processes and materials under study	1	1. Data from enterprises, processes and materials under study	1	1. Data from enterprises, processes and materials under study	1	1. Data from enterprises, processes and materials under study	1	1. Data from enterprises, processes and materials under study	1	1. Data from enterprises, processes and materials under study	1	1. Data from enterprises, processes and materials under study	1	1. Data from enterprises, processes and materials under study	1	1. Data from enterprises, processes and materials under study	1	1. Data from enterprises, processes and materials under study	1	1. Data from enterprises, processes and materials under study	1	1. Data from enterprises, processes and materials under study	1	1. Data from enterprises, processes and materials under study	1	1. Data from enterprises, processes and materials under study	1	1. Data from enterprises, processes and materials under study	1
	Overall dispersion CV	0.879878	(Sample size):		2. n = >20	1.02	1. n = >100, continous measurement, balance of purchased products	1	1. n = >100, continous measurement, balance of purchased products	1	1. n = >100, continous measurement, balance of purchased products	1	1. n = >100, continous measurement, balance of purchased products	1	1. n = >100, continous measurement, balance of purchased products	1	1. n = >100, continous measurement, balance of purchased products	1	1. n = >100, continous measurement, balance of purchased products	1	1. n = >100, continous measurement, balance of purchased products	1	1. n = >100, continous measurement, balance of purchased products	1	1. n = >100, continous measurement, balance of purchased products	1	1. n = >100, continous measurement, balance of purchased products	1	1. n = >100, continous measurement, balance of purchased products	1	1. n = >100, continous measurement, balance of purchased products	1	1. n = >100, continous measurement, balance of purchased products	1	1. n = >100, continous measurement, balance of purchased products	1	1. n = >100, continous measurement, balance of purchased products	1	1. n = >100, continous measurement, balance of purchased products	1	1. n = >100, continous measurement, balance of purchased products	1	1. n = >100, continous measurement, balance of purchased products	1
	Overall dispersion Phi	0.757193	Representativeness factor as σgr:		1.02668		1		1		1		1		1		1		1		1		1		1		1		1		1		1		1		1		1		1		1
	Overall dispersion SD95	#DIV/0!		Wi =	302.844	27558.8
						0
	Weighted mean, x̅a(wt):	44.1	Electricity	kWh	44.1
	x̅g=	44.1	Inherent uncertainty as σCVi:		0.05		0.05		0.05		0.05		0.05		0.05		0.05		0.05		0.05		0.05		0.05		0.05		0.05		0.05		0.05		0.05		0.05		0.05		0.05		0.05
	Inherent uncertainty σgi:	1.05448	Reliability:		1. Verified data based on measurements	1	1. Verified data based on measurements	1	1. Verified data based on measurements	1	1. Verified data based on measurements	1	1. Verified data based on measurements	1	1. Verified data based on measurements	1	1. Verified data based on measurements	1	1. Verified data based on measurements	1	1. Verified data based on measurements	1	1. Verified data based on measurements	1	1. Verified data based on measurements	1	1. Verified data based on measurements	1	1. Verified data based on measurements	1	1. Verified data based on measurements	1	1. Verified data based on measurements	1	1. Verified data based on measurements	1	1. Verified data based on measurements	1	1. Verified data based on measurements	1	1. Verified data based on measurements	1	1. Verified data based on measurements	1
	Inherent uncertainty CVi:	0.05	Completeness:		3. Representative data from only some sites (<<50%) relevant for the market considered or >50% of sites but from shorter periods	1.05	1. Representative data from all sites relevant for the market considered over an adequate period to even out normal fluctuations	1	1. Representative data from all sites relevant for the market considered over an adequate period to even out normal fluctuations	1	1. Representative data from all sites relevant for the market considered over an adequate period to even out normal fluctuations	1	1. Representative data from all sites relevant for the market considered over an adequate period to even out normal fluctuations	1	1. Representative data from all sites relevant for the market considered over an adequate period to even out normal fluctuations	1	1. Representative data from all sites relevant for the market considered over an adequate period to even out normal fluctuations	1	1. Representative data from all sites relevant for the market considered over an adequate period to even out normal fluctuations	1	1. Representative data from all sites relevant for the market considered over an adequate period to even out normal fluctuations	1	1. Representative data from all sites relevant for the market considered over an adequate period to even out normal fluctuations	1	1. Representative data from all sites relevant for the market considered over an adequate period to even out normal fluctuations	1	1. Representative data from all sites relevant for the market considered over an adequate period to even out normal fluctuations	1	1. Representative data from all sites relevant for the market considered over an adequate period to even out normal fluctuations	1	1. Representative data from all sites relevant for the market considered over an adequate period to even out normal fluctuations	1	1. Representative data from all sites relevant for the market considered over an adequate period to even out normal fluctuations	1	1. Representative data from all sites relevant for the market considered over an adequate period to even out normal fluctuations	1	1. Representative data from all sites relevant for the market considered over an adequate period to even out normal fluctuations	1	1. Representative data from all sites relevant for the market considered over an adequate period to even out normal fluctuations	1	1. Representative data from all sites relevant for the market considered over an adequate period to even out normal fluctuations	1	1. Representative data from all sites relevant for the market considered over an adequate period to even out normal fluctuations	1
	Representativeness CVi:	0.0283201	Temporal correlation:		1. Less than 3 years of difference to the time period of the dataset	1	1. Less than 3 years of difference to the time period of the dataset	1	1. Less than 3 years of difference to the time period of the dataset	1	1. Less than 3 years of difference to the time period of the dataset	1	1. Less than 3 years of difference to the time period of the dataset	1	1. Less than 3 years of difference to the time period of the dataset	1	1. Less than 3 years of difference to the time period of the dataset	1	1. Less than 3 years of difference to the time period of the dataset	1	1. Less than 3 years of difference to the time period of the dataset	1	1. Less than 3 years of difference to the time period of the dataset	1	1. Less than 3 years of difference to the time period of the dataset	1	1. Less than 3 years of difference to the time period of the dataset	1	1. Less than 3 years of difference to the time period of the dataset	1	1. Less than 3 years of difference to the time period of the dataset	1	1. Less than 3 years of difference to the time period of the dataset	1	1. Less than 3 years of difference to the time period of the dataset	1	1. Less than 3 years of difference to the time period of the dataset	1	1. Less than 3 years of difference to the time period of the dataset	1	1. Less than 3 years of difference to the time period of the dataset	1	1. Less than 3 years of difference to the time period of the dataset	1
	Spread σgs	#DIV/0!	Geographic correlation:		1. Data from area under study	1	1. Data from area under study	1	1. Data from area under study	1	1. Data from area under study	1	1. Data from area under study	1	1. Data from area under study	1	1. Data from area under study	1	1. Data from area under study	1	1. Data from area under study	1	1. Data from area under study	1	1. Data from area under study	1	1. Data from area under study	1	1. Data from area under study	1	1. Data from area under study	1	1. Data from area under study	1	1. Data from area under study	1	1. Data from area under study	1	1. Data from area under study	1	1. Data from area under study	1	1. Data from area under study	1
	Spread, σCVi	2.07	Further techonological correlation:		1. Data from enterprises, processes and materials under study	1	1. Data from enterprises, processes and materials under study	1	1. Data from enterprises, processes and materials under study	1	1. Data from enterprises, processes and materials under study	1	1. Data from enterprises, processes and materials under study	1	1. Data from enterprises, processes and materials under study	1	1. Data from enterprises, processes and materials under study	1	1. Data from enterprises, processes and materials under study	1	1. Data from enterprises, processes and materials under study	1	1. Data from enterprises, processes and materials under study	1	1. Data from enterprises, processes and materials under study	1	1. Data from enterprises, processes and materials under study	1	1. Data from enterprises, processes and materials under study	1	1. Data from enterprises, processes and materials under study	1	1. Data from enterprises, processes and materials under study	1	1. Data from enterprises, processes and materials under study	1	1. Data from enterprises, processes and materials under study	1	1. Data from enterprises, processes and materials under study	1	1. Data from enterprises, processes and materials under study	1	1. Data from enterprises, processes and materials under study	1
	Overall dispersion CV	2.0708	(Sample size):		2. n = >20	1.02	1. n = >100, continous measurement, balance of purchased products	1	1. n = >100, continous measurement, balance of purchased products	1	1. n = >100, continous measurement, balance of purchased products	1	1. n = >100, continous measurement, balance of purchased products	1	1. n = >100, continous measurement, balance of purchased products	1	1. n = >100, continous measurement, balance of purchased products	1	1. n = >100, continous measurement, balance of purchased products	1	1. n = >100, continous measurement, balance of purchased products	1	1. n = >100, continous measurement, balance of purchased products	1	1. n = >100, continous measurement, balance of purchased products	1	1. n = >100, continous measurement, balance of purchased products	1	1. n = >100, continous measurement, balance of purchased products	1	1. n = >100, continous measurement, balance of purchased products	1	1. n = >100, continous measurement, balance of purchased products	1	1. n = >100, continous measurement, balance of purchased products	1	1. n = >100, continous measurement, balance of purchased products	1	1. n = >100, continous measurement, balance of purchased products	1	1. n = >100, continous measurement, balance of purchased products	1	1. n = >100, continous measurement, balance of purchased products	1
	Overall dispersion Phi	1.29053	Representativeness factor as σgr:		1.02668		1		1		1		1		1		1		1		1		1		1		1		1		1		1		1		1		1		1		1
	Overall dispersion SD95	#DIV/0!		Wi =	302.844	13355.4
						0
	Weighted mean, x̅a(wt):	11.1	Diesel	kg	11.1
	x̅g=	11.1	Inherent uncertainty as σCVi:		0.05		0.05		0.05		0.05		0.05		0.05		0.05		0.05		0.05		0.05		0.05		0.05		0.05		0.05		0.05		0.05		0.05		0.05		0.05		0.05
	Inherent uncertainty σgi:	1.05448	Reliability:		1. Verified data based on measurements	1	1. Verified data based on measurements	1	1. Verified data based on measurements	1	1. Verified data based on measurements	1	1. Verified data based on measurements	1	1. Verified data based on measurements	1	1. Verified data based on measurements	1	1. Verified data based on measurements	1	1. Verified data based on measurements	1	1. Verified data based on measurements	1	1. Verified data based on measurements	1	1. Verified data based on measurements	1	1. Verified data based on measurements	1	1. Verified data based on measurements	1	1. Verified data based on measurements	1	1. Verified data based on measurements	1	1. Verified data based on measurements	1	1. Verified data based on measurements	1	1. Verified data based on measurements	1	1. Verified data based on measurements	1
	Inherent uncertainty CVi:	0.05	Completeness:		3. Representative data from only some sites (<<50%) relevant for the market considered or >50% of sites but from shorter periods	1.05	1. Representative data from all sites relevant for the market considered over an adequate period to even out normal fluctuations	1	1. Representative data from all sites relevant for the market considered over an adequate period to even out normal fluctuations	1	1. Representative data from all sites relevant for the market considered over an adequate period to even out normal fluctuations	1	1. Representative data from all sites relevant for the market considered over an adequate period to even out normal fluctuations	1	1. Representative data from all sites relevant for the market considered over an adequate period to even out normal fluctuations	1	1. Representative data from all sites relevant for the market considered over an adequate period to even out normal fluctuations	1	1. Representative data from all sites relevant for the market considered over an adequate period to even out normal fluctuations	1	1. Representative data from all sites relevant for the market considered over an adequate period to even out normal fluctuations	1	1. Representative data from all sites relevant for the market considered over an adequate period to even out normal fluctuations	1	1. Representative data from all sites relevant for the market considered over an adequate period to even out normal fluctuations	1	1. Representative data from all sites relevant for the market considered over an adequate period to even out normal fluctuations	1	1. Representative data from all sites relevant for the market considered over an adequate period to even out normal fluctuations	1	1. Representative data from all sites relevant for the market considered over an adequate period to even out normal fluctuations	1	1. Representative data from all sites relevant for the market considered over an adequate period to even out normal fluctuations	1	1. Representative data from all sites relevant for the market considered over an adequate period to even out normal fluctuations	1	1. Representative data from all sites relevant for the market considered over an adequate period to even out normal fluctuations	1	1. Representative data from all sites relevant for the market considered over an adequate period to even out normal fluctuations	1	1. Representative data from all sites relevant for the market considered over an adequate period to even out normal fluctuations	1	1. Representative data from all sites relevant for the market considered over an adequate period to even out normal fluctuations	1
	Representativeness CVi:	0.0369155	Temporal correlation:		1. Less than 3 years of difference to the time period of the dataset	1	1. Less than 3 years of difference to the time period of the dataset	1	1. Less than 3 years of difference to the time period of the dataset	1	1. Less than 3 years of difference to the time period of the dataset	1	1. Less than 3 years of difference to the time period of the dataset	1	1. Less than 3 years of difference to the time period of the dataset	1	1. Less than 3 years of difference to the time period of the dataset	1	1. Less than 3 years of difference to the time period of the dataset	1	1. Less than 3 years of difference to the time period of the dataset	1	1. Less than 3 years of difference to the time period of the dataset	1	1. Less than 3 years of difference to the time period of the dataset	1	1. Less than 3 years of difference to the time period of the dataset	1	1. Less than 3 years of difference to the time period of the dataset	1	1. Less than 3 years of difference to the time period of the dataset	1	1. Less than 3 years of difference to the time period of the dataset	1	1. Less than 3 years of difference to the time period of the dataset	1	1. Less than 3 years of difference to the time period of the dataset	1	1. Less than 3 years of difference to the time period of the dataset	1	1. Less than 3 years of difference to the time period of the dataset	1	1. Less than 3 years of difference to the time period of the dataset	1
	Spread σgs	#DIV/0!	Geographic correlation:		1. Data from area under study	1	1. Data from area under study	1	1. Data from area under study	1	1. Data from area under study	1	1. Data from area under study	1	1. Data from area under study	1	1. Data from area under study	1	1. Data from area under study	1	1. Data from area under study	1	1. Data from area under study	1	1. Data from area under study	1	1. Data from area under study	1	1. Data from area under study	1	1. Data from area under study	1	1. Data from area under study	1	1. Data from area under study	1	1. Data from area under study	1	1. Data from area under study	1	1. Data from area under study	1	1. Data from area under study	1
	Spread, σCVi	1.19	Further techonological correlation:		1. Data from enterprises, processes and materials under study	1	1. Data from enterprises, processes and materials under study	1	1. Data from enterprises, processes and materials under study	1	1. Data from enterprises, processes and materials under study	1	1. Data from enterprises, processes and materials under study	1	1. Data from enterprises, processes and materials under study	1	1. Data from enterprises, processes and materials under study	1	1. Data from enterprises, processes and materials under study	1	1. Data from enterprises, processes and materials under study	1	1. Data from enterprises, processes and materials under study	1	1. Data from enterprises, processes and materials under study	1	1. Data from enterprises, processes and materials under study	1	1. Data from enterprises, processes and materials under study	1	1. Data from enterprises, processes and materials under study	1	1. Data from enterprises, processes and materials under study	1	1. Data from enterprises, processes and materials under study	1	1. Data from enterprises, processes and materials under study	1	1. Data from enterprises, processes and materials under study	1	1. Data from enterprises, processes and materials under study	1	1. Data from enterprises, processes and materials under study	1
	Overall dispersion CV	1.19162	(Sample size):		3. n = > 10, aggregated figure in env. report	1.05	1. n = >100, continous measurement, balance of purchased products	1	1. n = >100, continous measurement, balance of purchased products	1	1. n = >100, continous measurement, balance of purchased products	1	1. n = >100, continous measurement, balance of purchased products	1	1. n = >100, continous measurement, balance of purchased products	1	1. n = >100, continous measurement, balance of purchased products	1	1. n = >100, continous measurement, balance of purchased products	1	1. n = >100, continous measurement, balance of purchased products	1	1. n = >100, continous measurement, balance of purchased products	1	1. n = >100, continous measurement, balance of purchased products	1	1. n = >100, continous measurement, balance of purchased products	1	1. n = >100, continous measurement, balance of purchased products	1	1. n = >100, continous measurement, balance of purchased products	1	1. n = >100, continous measurement, balance of purchased products	1	1. n = >100, continous measurement, balance of purchased products	1	1. n = >100, continous measurement, balance of purchased products	1	1. n = >100, continous measurement, balance of purchased products	1	1. n = >100, continous measurement, balance of purchased products	1	1. n = >100, continous measurement, balance of purchased products	1
	Overall dispersion Phi	0.940081	Representativeness factor as σgr:		1.0351		1		1		1		1		1		1		1		1		1		1		1		1		1		1		1		1		1		1		1
	Overall dispersion SD95	#DIV/0!		Wi =	258.883	2873.6
						0
	Weighted mean, x̅a(wt):	14	Limestone	kg	14
	x̅g=	14	Inherent uncertainty as σCVi:		0.05		0.05		0.05		0.05		0.05		0.05		0.05		0.05		0.05		0.05		0.05		0.05		0.05		0.05		0.05		0.05		0.05		0.05		0.05		0.05
	Inherent uncertainty σgi:	1.05448	Reliability:		1. Verified data based on measurements	1	1. Verified data based on measurements	1	1. Verified data based on measurements	1	1. Verified data based on measurements	1	1. Verified data based on measurements	1	1. Verified data based on measurements	1	1. Verified data based on measurements	1	1. Verified data based on measurements	1	1. Verified data based on measurements	1	1. Verified data based on measurements	1	1. Verified data based on measurements	1	1. Verified data based on measurements	1	1. Verified data based on measurements	1	1. Verified data based on measurements	1	1. Verified data based on measurements	1	1. Verified data based on measurements	1	1. Verified data based on measurements	1	1. Verified data based on measurements	1	1. Verified data based on measurements	1	1. Verified data based on measurements	1
	Inherent uncertainty CVi:	0.05	Completeness:		3. Representative data from only some sites (<<50%) relevant for the market considered or >50% of sites but from shorter periods	1.05	1. Representative data from all sites relevant for the market considered over an adequate period to even out normal fluctuations	1	1. Representative data from all sites relevant for the market considered over an adequate period to even out normal fluctuations	1	1. Representative data from all sites relevant for the market considered over an adequate period to even out normal fluctuations	1	1. Representative data from all sites relevant for the market considered over an adequate period to even out normal fluctuations	1	1. Representative data from all sites relevant for the market considered over an adequate period to even out normal fluctuations	1	1. Representative data from all sites relevant for the market considered over an adequate period to even out normal fluctuations	1	1. Representative data from all sites relevant for the market considered over an adequate period to even out normal fluctuations	1	1. Representative data from all sites relevant for the market considered over an adequate period to even out normal fluctuations	1	1. Representative data from all sites relevant for the market considered over an adequate period to even out normal fluctuations	1	1. Representative data from all sites relevant for the market considered over an adequate period to even out normal fluctuations	1	1. Representative data from all sites relevant for the market considered over an adequate period to even out normal fluctuations	1	1. Representative data from all sites relevant for the market considered over an adequate period to even out normal fluctuations	1	1. Representative data from all sites relevant for the market considered over an adequate period to even out normal fluctuations	1	1. Representative data from all sites relevant for the market considered over an adequate period to even out normal fluctuations	1	1. Representative data from all sites relevant for the market considered over an adequate period to even out normal fluctuations	1	1. Representative data from all sites relevant for the market considered over an adequate period to even out normal fluctuations	1	1. Representative data from all sites relevant for the market considered over an adequate period to even out normal fluctuations	1	1. Representative data from all sites relevant for the market considered over an adequate period to even out normal fluctuations	1	1. Representative data from all sites relevant for the market considered over an adequate period to even out normal fluctuations	1
	Representativeness CVi:	0.0283201	Temporal correlation:		1. Less than 3 years of difference to the time period of the dataset	1	1. Less than 3 years of difference to the time period of the dataset	1	1. Less than 3 years of difference to the time period of the dataset	1	1. Less than 3 years of difference to the time period of the dataset	1	1. Less than 3 years of difference to the time period of the dataset	1	1. Less than 3 years of difference to the time period of the dataset	1	1. Less than 3 years of difference to the time period of the dataset	1	1. Less than 3 years of difference to the time period of the dataset	1	1. Less than 3 years of difference to the time period of the dataset	1	1. Less than 3 years of difference to the time period of the dataset	1	1. Less than 3 years of difference to the time period of the dataset	1	1. Less than 3 years of difference to the time period of the dataset	1	1. Less than 3 years of difference to the time period of the dataset	1	1. Less than 3 years of difference to the time period of the dataset	1	1. Less than 3 years of difference to the time period of the dataset	1	1. Less than 3 years of difference to the time period of the dataset	1	1. Less than 3 years of difference to the time period of the dataset	1	1. Less than 3 years of difference to the time period of the dataset	1	1. Less than 3 years of difference to the time period of the dataset	1	1. Less than 3 years of difference to the time period of the dataset	1
	Spread σgs	#DIV/0!	Geographic correlation:		1. Data from area under study	1	1. Data from area under study	1	1. Data from area under study	1	1. Data from area under study	1	1. Data from area under study	1	1. Data from area under study	1	1. Data from area under study	1	1. Data from area under study	1	1. Data from area under study	1	1. Data from area under study	1	1. Data from area under study	1	1. Data from area under study	1	1. Data from area under study	1	1. Data from area under study	1	1. Data from area under study	1	1. Data from area under study	1	1. Data from area under study	1	1. Data from area under study	1	1. Data from area under study	1	1. Data from area under study	1
	Spread, σCVi	1.47	Further techonological correlation:		1. Data from enterprises, processes and materials under study	1	1. Data from enterprises, processes and materials under study	1	1. Data from enterprises, processes and materials under study	1	1. Data from enterprises, processes and materials under study	1	1. Data from enterprises, processes and materials under study	1	1. Data from enterprises, processes and materials under study	1	1. Data from enterprises, processes and materials under study	1	1. Data from enterprises, processes and materials under study	1	1. Data from enterprises, processes and materials under study	1	1. Data from enterprises, processes and materials under study	1	1. Data from enterprises, processes and materials under study	1	1. Data from enterprises, processes and materials under study	1	1. Data from enterprises, processes and materials under study	1	1. Data from enterprises, processes and materials under study	1	1. Data from enterprises, processes and materials under study	1	1. Data from enterprises, processes and materials under study	1	1. Data from enterprises, processes and materials under study	1	1. Data from enterprises, processes and materials under study	1	1. Data from enterprises, processes and materials under study	1	1. Data from enterprises, processes and materials under study	1
	Overall dispersion CV	1.47112	(Sample size):		2. n = >20	1.02	1. n = >100, continous measurement, balance of purchased products	1	1. n = >100, continous measurement, balance of purchased products	1	1. n = >100, continous measurement, balance of purchased products	1	1. n = >100, continous measurement, balance of purchased products	1	1. n = >100, continous measurement, balance of purchased products	1	1. n = >100, continous measurement, balance of purchased products	1	1. n = >100, continous measurement, balance of purchased products	1	1. n = >100, continous measurement, balance of purchased products	1	1. n = >100, continous measurement, balance of purchased products	1	1. n = >100, continous measurement, balance of purchased products	1	1. n = >100, continous measurement, balance of purchased products	1	1. n = >100, continous measurement, balance of purchased products	1	1. n = >100, continous measurement, balance of purchased products	1	1. n = >100, continous measurement, balance of purchased products	1	1. n = >100, continous measurement, balance of purchased products	1	1. n = >100, continous measurement, balance of purchased products	1	1. n = >100, continous measurement, balance of purchased products	1	1. n = >100, continous measurement, balance of purchased products	1	1. n = >100, continous measurement, balance of purchased products	1
	Overall dispersion Phi	1.07327	Representativeness factor as σgr:		1.02668		1		1		1		1		1		1		1		1		1		1		1		1		1		1		1		1		1		1		1
	Overall dispersion SD95	#DIV/0!		Wi =	302.844	4239.82
	Weighted mean, x̅a(wt):	#DIV/0!
	x̅g=	#NUM!	Inherent uncertainty as σCVi:		0.05		0.05		0.05		0.05		0.05		0.05		0.05		0.05		0.05		0.05		0.05		0.05		0.05		0.05		0.05		0.05		0.05		0.05		0.05		0.05
	Inherent uncertainty σgi:	FALSE	Reliability:		1. Verified data based on measurements	1	1. Verified data based on measurements	1	1. Verified data based on measurements	1	1. Verified data based on measurements	1	1. Verified data based on measurements	1	1. Verified data based on measurements	1	1. Verified data based on measurements	1	1. Verified data based on measurements	1	1. Verified data based on measurements	1	1. Verified data based on measurements	1	1. Verified data based on measurements	1	1. Verified data based on measurements	1	1. Verified data based on measurements	1	1. Verified data based on measurements	1	1. Verified data based on measurements	1	1. Verified data based on measurements	1	1. Verified data based on measurements	1	1. Verified data based on measurements	1	1. Verified data based on measurements	1	1. Verified data based on measurements	1
	Inherent uncertainty CVi:	FALSE	Completeness:		1. Representative data from all sites relevant for the market considered over an adequate period to even out normal fluctuations	1	1. Representative data from all sites relevant for the market considered over an adequate period to even out normal fluctuations	1	1. Representative data from all sites relevant for the market considered over an adequate period to even out normal fluctuations	1	1. Representative data from all sites relevant for the market considered over an adequate period to even out normal fluctuations	1	1. Representative data from all sites relevant for the market considered over an adequate period to even out normal fluctuations	1	1. Representative data from all sites relevant for the market considered over an adequate period to even out normal fluctuations	1	1. Representative data from all sites relevant for the market considered over an adequate period to even out normal fluctuations	1	1. Representative data from all sites relevant for the market considered over an adequate period to even out normal fluctuations	1	1. Representative data from all sites relevant for the market considered over an adequate period to even out normal fluctuations	1	1. Representative data from all sites relevant for the market considered over an adequate period to even out normal fluctuations	1	1. Representative data from all sites relevant for the market considered over an adequate period to even out normal fluctuations	1	1. Representative data from all sites relevant for the market considered over an adequate period to even out normal fluctuations	1	1. Representative data from all sites relevant for the market considered over an adequate period to even out normal fluctuations	1	1. Representative data from all sites relevant for the market considered over an adequate period to even out normal fluctuations	1	1. Representative data from all sites relevant for the market considered over an adequate period to even out normal fluctuations	1	1. Representative data from all sites relevant for the market considered over an adequate period to even out normal fluctuations	1	1. Representative data from all sites relevant for the market considered over an adequate period to even out normal fluctuations	1	1. Representative data from all sites relevant for the market considered over an adequate period to even out normal fluctuations	1	1. Representative data from all sites relevant for the market considered over an adequate period to even out normal fluctuations	1	1. Representative data from all sites relevant for the market considered over an adequate period to even out normal fluctuations	1
	Representativeness CVi:	#NUM!	Temporal correlation:		1. Less than 3 years of difference to the time period of the dataset	1	1. Less than 3 years of difference to the time period of the dataset	1	1. Less than 3 years of difference to the time period of the dataset	1	1. Less than 3 years of difference to the time period of the dataset	1	1. Less than 3 years of difference to the time period of the dataset	1	1. Less than 3 years of difference to the time period of the dataset	1	1. Less than 3 years of difference to the time period of the dataset	1	1. Less than 3 years of difference to the time period of the dataset	1	1. Less than 3 years of difference to the time period of the dataset	1	1. Less than 3 years of difference to the time period of the dataset	1	1. Less than 3 years of difference to the time period of the dataset	1	1. Less than 3 years of difference to the time period of the dataset	1	1. Less than 3 years of difference to the time period of the dataset	1	1. Less than 3 years of difference to the time period of the dataset	1	1. Less than 3 years of difference to the time period of the dataset	1	1. Less than 3 years of difference to the time period of the dataset	1	1. Less than 3 years of difference to the time period of the dataset	1	1. Less than 3 years of difference to the time period of the dataset	1	1. Less than 3 years of difference to the time period of the dataset	1	1. Less than 3 years of difference to the time period of the dataset	1
	Spread σgs	#DIV/0!	Geographic correlation:		1. Data from area under study	1	1. Data from area under study	1	1. Data from area under study	1	1. Data from area under study	1	1. Data from area under study	1	1. Data from area under study	1	1. Data from area under study	1	1. Data from area under study	1	1. Data from area under study	1	1. Data from area under study	1	1. Data from area under study	1	1. Data from area under study	1	1. Data from area under study	1	1. Data from area under study	1	1. Data from area under study	1	1. Data from area under study	1	1. Data from area under study	1	1. Data from area under study	1	1. Data from area under study	1	1. Data from area under study	1
	Spread, σCVi	#DIV/0!	Further techonological correlation:		1. Data from enterprises, processes and materials under study	1	1. Data from enterprises, processes and materials under study	1	1. Data from enterprises, processes and materials under study	1	1. Data from enterprises, processes and materials under study	1	1. Data from enterprises, processes and materials under study	1	1. Data from enterprises, processes and materials under study	1	1. Data from enterprises, processes and materials under study	1	1. Data from enterprises, processes and materials under study	1	1. Data from enterprises, processes and materials under study	1	1. Data from enterprises, processes and materials under study	1	1. Data from enterprises, processes and materials under study	1	1. Data from enterprises, processes and materials under study	1	1. Data from enterprises, processes and materials under study	1	1. Data from enterprises, processes and materials under study	1	1. Data from enterprises, processes and materials under study	1	1. Data from enterprises, processes and materials under study	1	1. Data from enterprises, processes and materials under study	1	1. Data from enterprises, processes and materials under study	1	1. Data from enterprises, processes and materials under study	1	1. Data from enterprises, processes and materials under study	1
	Overall dispersion CV	#DIV/0!	(Sample size):		1. n = >100, continous measurement, balance of purchased products	1	1. n = >100, continous measurement, balance of purchased products	1	1. n = >100, continous measurement, balance of purchased products	1	1. n = >100, continous measurement, balance of purchased products	1	1. n = >100, continous measurement, balance of purchased products	1	1. n = >100, continous measurement, balance of purchased products	1	1. n = >100, continous measurement, balance of purchased products	1	1. n = >100, continous measurement, balance of purchased products	1	1. n = >100, continous measurement, balance of purchased products	1	1. n = >100, continous measurement, balance of purchased products	1	1. n = >100, continous measurement, balance of purchased products	1	1. n = >100, continous measurement, balance of purchased products	1	1. n = >100, continous measurement, balance of purchased products	1	1. n = >100, continous measurement, balance of purchased products	1	1. n = >100, continous measurement, balance of purchased products	1	1. n = >100, continous measurement, balance of purchased products	1	1. n = >100, continous measurement, balance of purchased products	1	1. n = >100, continous measurement, balance of purchased products	1	1. n = >100, continous measurement, balance of purchased products	1	1. n = >100, continous measurement, balance of purchased products	1
	Overall dispersion Phi	#DIV/0!	Representativeness factor as σgr:		1		1		1		1		1		1		1		1		1		1		1		1		1		1		1		1		1		1		1		1
	Overall dispersion SD95	#NUM!		Wi =
	Weighted mean, x̅a(wt):	#DIV/0!
	x̅g=	#NUM!	Inherent uncertainty as σCVi:		0.05		0.05		0.05		0.05		0.05		0.05		0.05		0.05		0.05		0.05		0.05		0.05		0.05		0.05		0.05		0.05		0.05		0.05		0.05		0.05
	Inherent uncertainty σgi:	FALSE	Reliability:		1. Verified data based on measurements	1	1. Verified data based on measurements	1	1. Verified data based on measurements	1	1. Verified data based on measurements	1	1. Verified data based on measurements	1	1. Verified data based on measurements	1	1. Verified data based on measurements	1	1. Verified data based on measurements	1	1. Verified data based on measurements	1	1. Verified data based on measurements	1	1. Verified data based on measurements	1	1. Verified data based on measurements	1	1. Verified data based on measurements	1	1. Verified data based on measurements	1	1. Verified data based on measurements	1	1. Verified data based on measurements	1	1. Verified data based on measurements	1	1. Verified data based on measurements	1	1. Verified data based on measurements	1	1. Verified data based on measurements	1
	Inherent uncertainty CVi:	FALSE	Completeness:		1. Representative data from all sites relevant for the market considered over an adequate period to even out normal fluctuations	1	1. Representative data from all sites relevant for the market considered over an adequate period to even out normal fluctuations	1	1. Representative data from all sites relevant for the market considered over an adequate period to even out normal fluctuations	1	1. Representative data from all sites relevant for the market considered over an adequate period to even out normal fluctuations	1	1. Representative data from all sites relevant for the market considered over an adequate period to even out normal fluctuations	1	1. Representative data from all sites relevant for the market considered over an adequate period to even out normal fluctuations	1	1. Representative data from all sites relevant for the market considered over an adequate period to even out normal fluctuations	1	1. Representative data from all sites relevant for the market considered over an adequate period to even out normal fluctuations	1	1. Representative data from all sites relevant for the market considered over an adequate period to even out normal fluctuations	1	1. Representative data from all sites relevant for the market considered over an adequate period to even out normal fluctuations	1	1. Representative data from all sites relevant for the market considered over an adequate period to even out normal fluctuations	1	1. Representative data from all sites relevant for the market considered over an adequate period to even out normal fluctuations	1	1. Representative data from all sites relevant for the market considered over an adequate period to even out normal fluctuations	1	1. Representative data from all sites relevant for the market considered over an adequate period to even out normal fluctuations	1	1. Representative data from all sites relevant for the market considered over an adequate period to even out normal fluctuations	1	1. Representative data from all sites relevant for the market considered over an adequate period to even out normal fluctuations	1	1. Representative data from all sites relevant for the market considered over an adequate period to even out normal fluctuations	1	1. Representative data from all sites relevant for the market considered over an adequate period to even out normal fluctuations	1	1. Representative data from all sites relevant for the market considered over an adequate period to even out normal fluctuations	1	1. Representative data from all sites relevant for the market considered over an adequate period to even out normal fluctuations	1
	Representativeness CVi:	#NUM!	Temporal correlation:		1. Less than 3 years of difference to the time period of the dataset	1	1. Less than 3 years of difference to the time period of the dataset	1	1. Less than 3 years of difference to the time period of the dataset	1	1. Less than 3 years of difference to the time period of the dataset	1	1. Less than 3 years of difference to the time period of the dataset	1	1. Less than 3 years of difference to the time period of the dataset	1	1. Less than 3 years of difference to the time period of the dataset	1	1. Less than 3 years of difference to the time period of the dataset	1	1. Less than 3 years of difference to the time period of the dataset	1	1. Less than 3 years of difference to the time period of the dataset	1	1. Less than 3 years of difference to the time period of the dataset	1	1. Less than 3 years of difference to the time period of the dataset	1	1. Less than 3 years of difference to the time period of the dataset	1	1. Less than 3 years of difference to the time period of the dataset	1	1. Less than 3 years of difference to the time period of the dataset	1	1. Less than 3 years of difference to the time period of the dataset	1	1. Less than 3 years of difference to the time period of the dataset	1	1. Less than 3 years of difference to the time period of the dataset	1	1. Less than 3 years of difference to the time period of the dataset	1	1. Less than 3 years of difference to the time period of the dataset	1
	Spread σgs	#DIV/0!	Geographic correlation:		1. Data from area under study	1	1. Data from area under study	1	1. Data from area under study	1	1. Data from area under study	1	1. Data from area under study	1	1. Data from area under study	1	1. Data from area under study	1	1. Data from area under study	1	1. Data from area under study	1	1. Data from area under study	1	1. Data from area under study	1	1. Data from area under study	1	1. Data from area under study	1	1. Data from area under study	1	1. Data from area under study	1	1. Data from area under study	1	1. Data from area under study	1	1. Data from area under study	1	1. Data from area under study	1	1. Data from area under study	1
	Spread, σCVi	#DIV/0!	Further techonological correlation:		1. Data from enterprises, processes and materials under study	1	1. Data from enterprises, processes and materials under study	1	1. Data from enterprises, processes and materials under study	1	1. Data from enterprises, processes and materials under study	1	1. Data from enterprises, processes and materials under study	1	1. Data from enterprises, processes and materials under study	1	1. Data from enterprises, processes and materials under study	1	1. Data from enterprises, processes and materials under study	1	1. Data from enterprises, processes and materials under study	1	1. Data from enterprises, processes and materials under study	1	1. Data from enterprises, processes and materials under study	1	1. Data from enterprises, processes and materials under study	1	1. Data from enterprises, processes and materials under study	1	1. Data from enterprises, processes and materials under study	1	1. Data from enterprises, processes and materials under study	1	1. Data from enterprises, processes and materials under study	1	1. Data from enterprises, processes and materials under study	1	1. Data from enterprises, processes and materials under study	1	1. Data from enterprises, processes and materials under study	1	1. Data from enterprises, processes and materials under study	1
	Overall dispersion CV	#DIV/0!	(Sample size):		1. n = >100, continous measurement, balance of purchased products	1	1. n = >100, continous measurement, balance of purchased products	1	1. n = >100, continous measurement, balance of purchased products	1	1. n = >100, continous measurement, balance of purchased products	1	1. n = >100, continous measurement, balance of purchased products	1	1. n = >100, continous measurement, balance of purchased products	1	1. n = >100, continous measurement, balance of purchased products	1	1. n = >100, continous measurement, balance of purchased products	1	1. n = >100, continous measurement, balance of purchased products	1	1. n = >100, continous measurement, balance of purchased products	1	1. n = >100, continous measurement, balance of purchased products	1	1. n = >100, continous measurement, balance of purchased products	1	1. n = >100, continous measurement, balance of purchased products	1	1. n = >100, continous measurement, balance of purchased products	1	1. n = >100, continous measurement, balance of purchased products	1	1. n = >100, continous measurement, balance of purchased products	1	1. n = >100, continous measurement, balance of purchased products	1	1. n = >100, continous measurement, balance of purchased products	1	1. n = >100, continous measurement, balance of purchased products	1	1. n = >100, continous measurement, balance of purchased products	1
	Overall dispersion Phi	#DIV/0!	Representativeness factor as σgr:		1		1		1		1		1		1		1		1		1		1		1		1		1		1		1		1		1		1		1		1
	Overall dispersion SD95	#NUM!		Wi =
	Weighted mean, x̅a(wt):	#DIV/0!
	x̅g=	#NUM!	Inherent uncertainty as σCVi:		0.05		0.05		0.05		0.05		0.05		0.05		0.05		0.05		0.05		0.05		0.05		0.05		0.05		0.05		0.05		0.05		0.05		0.05		0.05		0.05
	Inherent uncertainty σgi:	FALSE	Reliability:		1. Verified data based on measurements	1	1. Verified data based on measurements	1	1. Verified data based on measurements	1	1. Verified data based on measurements	1	1. Verified data based on measurements	1	1. Verified data based on measurements	1	1. Verified data based on measurements	1	1. Verified data based on measurements	1	1. Verified data based on measurements	1	1. Verified data based on measurements	1	1. Verified data based on measurements	1	1. Verified data based on measurements	1	1. Verified data based on measurements	1	1. Verified data based on measurements	1	1. Verified data based on measurements	1	1. Verified data based on measurements	1	1. Verified data based on measurements	1	1. Verified data based on measurements	1	1. Verified data based on measurements	1	1. Verified data based on measurements	1
	Inherent uncertainty CVi:	FALSE	Completeness:		1. Representative data from all sites relevant for the market considered over an adequate period to even out normal fluctuations	1	1. Representative data from all sites relevant for the market considered over an adequate period to even out normal fluctuations	1	1. Representative data from all sites relevant for the market considered over an adequate period to even out normal fluctuations	1	1. Representative data from all sites relevant for the market considered over an adequate period to even out normal fluctuations	1	1. Representative data from all sites relevant for the market considered over an adequate period to even out normal fluctuations	1	1. Representative data from all sites relevant for the market considered over an adequate period to even out normal fluctuations	1	1. Representative data from all sites relevant for the market considered over an adequate period to even out normal fluctuations	1	1. Representative data from all sites relevant for the market considered over an adequate period to even out normal fluctuations	1	1. Representative data from all sites relevant for the market considered over an adequate period to even out normal fluctuations	1	1. Representative data from all sites relevant for the market considered over an adequate period to even out normal fluctuations	1	1. Representative data from all sites relevant for the market considered over an adequate period to even out normal fluctuations	1	1. Representative data from all sites relevant for the market considered over an adequate period to even out normal fluctuations	1	1. Representative data from all sites relevant for the market considered over an adequate period to even out normal fluctuations	1	1. Representative data from all sites relevant for the market considered over an adequate period to even out normal fluctuations	1	1. Representative data from all sites relevant for the market considered over an adequate period to even out normal fluctuations	1	1. Representative data from all sites relevant for the market considered over an adequate period to even out normal fluctuations	1	1. Representative data from all sites relevant for the market considered over an adequate period to even out normal fluctuations	1	1. Representative data from all sites relevant for the market considered over an adequate period to even out normal fluctuations	1	1. Representative data from all sites relevant for the market considered over an adequate period to even out normal fluctuations	1	1. Representative data from all sites relevant for the market considered over an adequate period to even out normal fluctuations	1
	Representativeness CVi:	#NUM!	Temporal correlation:		1. Less than 3 years of difference to the time period of the dataset	1	1. Less than 3 years of difference to the time period of the dataset	1	1. Less than 3 years of difference to the time period of the dataset	1	1. Less than 3 years of difference to the time period of the dataset	1	1. Less than 3 years of difference to the time period of the dataset	1	1. Less than 3 years of difference to the time period of the dataset	1	1. Less than 3 years of difference to the time period of the dataset	1	1. Less than 3 years of difference to the time period of the dataset	1	1. Less than 3 years of difference to the time period of the dataset	1	1. Less than 3 years of difference to the time period of the dataset	1	1. Less than 3 years of difference to the time period of the dataset	1	1. Less than 3 years of difference to the time period of the dataset	1	1. Less than 3 years of difference to the time period of the dataset	1	1. Less than 3 years of difference to the time period of the dataset	1	1. Less than 3 years of difference to the time period of the dataset	1	1. Less than 3 years of difference to the time period of the dataset	1	1. Less than 3 years of difference to the time period of the dataset	1	1. Less than 3 years of difference to the time period of the dataset	1	1. Less than 3 years of difference to the time period of the dataset	1	1. Less than 3 years of difference to the time period of the dataset	1
	Spread σgs	#DIV/0!	Geographic correlation:		1. Data from area under study	1	1. Data from area under study	1	1. Data from area under study	1	1. Data from area under study	1	1. Data from area under study	1	1. Data from area under study	1	1. Data from area under study	1	1. Data from area under study	1	1. Data from area under study	1	1. Data from area under study	1	1. Data from area under study	1	1. Data from area under study	1	1. Data from area under study	1	1. Data from area under study	1	1. Data from area under study	1	1. Data from area under study	1	1. Data from area under study	1	1. Data from area under study	1	1. Data from area under study	1	1. Data from area under study	1
	Spread, σCVi	#DIV/0!	Further techonological correlation:		1. Data from enterprises, processes and materials under study	1	1. Data from enterprises, processes and materials under study	1	1. Data from enterprises, processes and materials under study	1	1. Data from enterprises, processes and materials under study	1	1. Data from enterprises, processes and materials under study	1	1. Data from enterprises, processes and materials under study	1	1. Data from enterprises, processes and materials under study	1	1. Data from enterprises, processes and materials under study	1	1. Data from enterprises, processes and materials under study	1	1. Data from enterprises, processes and materials under study	1	1. Data from enterprises, processes and materials under study	1	1. Data from enterprises, processes and materials under study	1	1. Data from enterprises, processes and materials under study	1	1. Data from enterprises, processes and materials under study	1	1. Data from enterprises, processes and materials under study	1	1. Data from enterprises, processes and materials under study	1	1. Data from enterprises, processes and materials under study	1	1. Data from enterprises, processes and materials under study	1	1. Data from enterprises, processes and materials under study	1	1. Data from enterprises, processes and materials under study	1
	Overall dispersion CV	#DIV/0!	(Sample size):		1. n = >100, continous measurement, balance of purchased products	1	1. n = >100, continous measurement, balance of purchased products	1	1. n = >100, continous measurement, balance of purchased products	1	1. n = >100, continous measurement, balance of purchased products	1	1. n = >100, continous measurement, balance of purchased products	1	1. n = >100, continous measurement, balance of purchased products	1	1. n = >100, continous measurement, balance of purchased products	1	1. n = >100, continous measurement, balance of purchased products	1	1. n = >100, continous measurement, balance of purchased products	1	1. n = >100, continous measurement, balance of purchased products	1	1. n = >100, continous measurement, balance of purchased products	1	1. n = >100, continous measurement, balance of purchased products	1	1. n = >100, continous measurement, balance of purchased products	1	1. n = >100, continous measurement, balance of purchased products	1	1. n = >100, continous measurement, balance of purchased products	1	1. n = >100, continous measurement, balance of purchased products	1	1. n = >100, continous measurement, balance of purchased products	1	1. n = >100, continous measurement, balance of purchased products	1	1. n = >100, continous measurement, balance of purchased products	1	1. n = >100, continous measurement, balance of purchased products	1
	Overall dispersion Phi	#DIV/0!	Representativeness factor as σgr:		1		1		1		1		1		1		1		1		1		1		1		1		1		1		1		1		1		1		1		1
	Overall dispersion SD95	#NUM!		Wi =
	Weighted mean, x̅a(wt):	#DIV/0!
	x̅g=	#NUM!	Inherent uncertainty as σCVi:		0.05		0.05		0.05		0.05		0.05		0.05		0.05		0.05		0.05		0.05		0.05		0.05		0.05		0.05		0.05		0.05		0.05		0.05		0.05		0.05
	Inherent uncertainty σgi:	FALSE	Reliability:		1. Verified data based on measurements	1	1. Verified data based on measurements	1	1. Verified data based on measurements	1	1. Verified data based on measurements	1	1. Verified data based on measurements	1	1. Verified data based on measurements	1	1. Verified data based on measurements	1	1. Verified data based on measurements	1	1. Verified data based on measurements	1	1. Verified data based on measurements	1	1. Verified data based on measurements	1	1. Verified data based on measurements	1	1. Verified data based on measurements	1	1. Verified data based on measurements	1	1. Verified data based on measurements	1	1. Verified data based on measurements	1	1. Verified data based on measurements	1	1. Verified data based on measurements	1	1. Verified data based on measurements	1	1. Verified data based on measurements	1
	Inherent uncertainty CVi:	FALSE	Completeness:		1. Representative data from all sites relevant for the market considered over an adequate period to even out normal fluctuations	1	1. Representative data from all sites relevant for the market considered over an adequate period to even out normal fluctuations	1	1. Representative data from all sites relevant for the market considered over an adequate period to even out normal fluctuations	1	1. Representative data from all sites relevant for the market considered over an adequate period to even out normal fluctuations	1	1. Representative data from all sites relevant for the market considered over an adequate period to even out normal fluctuations	1	1. Representative data from all sites relevant for the market considered over an adequate period to even out normal fluctuations	1	1. Representative data from all sites relevant for the market considered over an adequate period to even out normal fluctuations	1	1. Representative data from all sites relevant for the market considered over an adequate period to even out normal fluctuations	1	1. Representative data from all sites relevant for the market considered over an adequate period to even out normal fluctuations	1	1. Representative data from all sites relevant for the market considered over an adequate period to even out normal fluctuations	1	1. Representative data from all sites relevant for the market considered over an adequate period to even out normal fluctuations	1	1. Representative data from all sites relevant for the market considered over an adequate period to even out normal fluctuations	1	1. Representative data from all sites relevant for the market considered over an adequate period to even out normal fluctuations	1	1. Representative data from all sites relevant for the market considered over an adequate period to even out normal fluctuations	1	1. Representative data from all sites relevant for the market considered over an adequate period to even out normal fluctuations	1	1. Representative data from all sites relevant for the market considered over an adequate period to even out normal fluctuations	1	1. Representative data from all sites relevant for the market considered over an adequate period to even out normal fluctuations	1	1. Representative data from all sites relevant for the market considered over an adequate period to even out normal fluctuations	1	1. Representative data from all sites relevant for the market considered over an adequate period to even out normal fluctuations	1	1. Representative data from all sites relevant for the market considered over an adequate period to even out normal fluctuations	1
	Representativeness CVi:	#NUM!	Temporal correlation:		1. Less than 3 years of difference to the time period of the dataset	1	1. Less than 3 years of difference to the time period of the dataset	1	1. Less than 3 years of difference to the time period of the dataset	1	1. Less than 3 years of difference to the time period of the dataset	1	1. Less than 3 years of difference to the time period of the dataset	1	1. Less than 3 years of difference to the time period of the dataset	1	1. Less than 3 years of difference to the time period of the dataset	1	1. Less than 3 years of difference to the time period of the dataset	1	1. Less than 3 years of difference to the time period of the dataset	1	1. Less than 3 years of difference to the time period of the dataset	1	1. Less than 3 years of difference to the time period of the dataset	1	1. Less than 3 years of difference to the time period of the dataset	1	1. Less than 3 years of difference to the time period of the dataset	1	1. Less than 3 years of difference to the time period of the dataset	1	1. Less than 3 years of difference to the time period of the dataset	1	1. Less than 3 years of difference to the time period of the dataset	1	1. Less than 3 years of difference to the time period of the dataset	1	1. Less than 3 years of difference to the time period of the dataset	1	1. Less than 3 years of difference to the time period of the dataset	1	1. Less than 3 years of difference to the time period of the dataset	1
	Spread σgs	#DIV/0!	Geographic correlation:		1. Data from area under study	1	1. Data from area under study	1	1. Data from area under study	1	1. Data from area under study	1	1. Data from area under study	1	1. Data from area under study	1	1. Data from area under study	1	1. Data from area under study	1	1. Data from area under study	1	1. Data from area under study	1	1. Data from area under study	1	1. Data from area under study	1	1. Data from area under study	1	1. Data from area under study	1	1. Data from area under study	1	1. Data from area under study	1	1. Data from area under study	1	1. Data from area under study	1	1. Data from area under study	1	1. Data from area under study	1
	Spread, σCVi	#DIV/0!	Further techonological correlation:		1. Data from enterprises, processes and materials under study	1	1. Data from enterprises, processes and materials under study	1	1. Data from enterprises, processes and materials under study	1	1. Data from enterprises, processes and materials under study	1	1. Data from enterprises, processes and materials under study	1	1. Data from enterprises, processes and materials under study	1	1. Data from enterprises, processes and materials under study	1	1. Data from enterprises, processes and materials under study	1	1. Data from enterprises, processes and materials under study	1	1. Data from enterprises, processes and materials under study	1	1. Data from enterprises, processes and materials under study	1	1. Data from enterprises, processes and materials under study	1	1. Data from enterprises, processes and materials under study	1	1. Data from enterprises, processes and materials under study	1	1. Data from enterprises, processes and materials under study	1	1. Data from enterprises, processes and materials under study	1	1. Data from enterprises, processes and materials under study	1	1. Data from enterprises, processes and materials under study	1	1. Data from enterprises, processes and materials under study	1	1. Data from enterprises, processes and materials under study	1
	Overall dispersion CV	#DIV/0!	(Sample size):		1. n = >100, continous measurement, balance of purchased products	1	1. n = >100, continous measurement, balance of purchased products	1	1. n = >100, continous measurement, balance of purchased products	1	1. n = >100, continous measurement, balance of purchased products	1	1. n = >100, continous measurement, balance of purchased products	1	1. n = >100, continous measurement, balance of purchased products	1	1. n = >100, continous measurement, balance of purchased products	1	1. n = >100, continous measurement, balance of purchased products	1	1. n = >100, continous measurement, balance of purchased products	1	1. n = >100, continous measurement, balance of purchased products	1	1. n = >100, continous measurement, balance of purchased products	1	1. n = >100, continous measurement, balance of purchased products	1	1. n = >100, continous measurement, balance of purchased products	1	1. n = >100, continous measurement, balance of purchased products	1	1. n = >100, continous measurement, balance of purchased products	1	1. n = >100, continous measurement, balance of purchased products	1	1. n = >100, continous measurement, balance of purchased products	1	1. n = >100, continous measurement, balance of purchased products	1	1. n = >100, continous measurement, balance of purchased products	1	1. n = >100, continous measurement, balance of purchased products	1
	Overall dispersion Phi	#DIV/0!	Representativeness factor as σgr:		1		1		1		1		1		1		1		1		1		1		1		1		1		1		1		1		1		1		1		1
	Overall dispersion SD95	#NUM!		Wi =
	Weighted mean, x̅a(wt):	#DIV/0!
	x̅g=	#NUM!	Inherent uncertainty as σCVi:		0.05		0.05		0.05		0.05		0.05		0.05		0.05		0.05		0.05		0.05		0.05		0.05		0.05		0.05		0.05		0.05		0.05		0.05		0.05		0.05
	Inherent uncertainty σgi:	FALSE	Reliability:		1. Verified data based on measurements	1	1. Verified data based on measurements	1	1. Verified data based on measurements	1	1. Verified data based on measurements	1	1. Verified data based on measurements	1	1. Verified data based on measurements	1	1. Verified data based on measurements	1	1. Verified data based on measurements	1	1. Verified data based on measurements	1	1. Verified data based on measurements	1	1. Verified data based on measurements	1	1. Verified data based on measurements	1	1. Verified data based on measurements	1	1. Verified data based on measurements	1	1. Verified data based on measurements	1	1. Verified data based on measurements	1	1. Verified data based on measurements	1	1. Verified data based on measurements	1	1. Verified data based on measurements	1	1. Verified data based on measurements	1
	Inherent uncertainty CVi:	FALSE	Completeness:		1. Representative data from all sites relevant for the market considered over an adequate period to even out normal fluctuations	1	1. Representative data from all sites relevant for the market considered over an adequate period to even out normal fluctuations	1	1. Representative data from all sites relevant for the market considered over an adequate period to even out normal fluctuations	1	1. Representative data from all sites relevant for the market considered over an adequate period to even out normal fluctuations	1	1. Representative data from all sites relevant for the market considered over an adequate period to even out normal fluctuations	1	1. Representative data from all sites relevant for the market considered over an adequate period to even out normal fluctuations	1	1. Representative data from all sites relevant for the market considered over an adequate period to even out normal fluctuations	1	1. Representative data from all sites relevant for the market considered over an adequate period to even out normal fluctuations	1	1. Representative data from all sites relevant for the market considered over an adequate period to even out normal fluctuations	1	1. Representative data from all sites relevant for the market considered over an adequate period to even out normal fluctuations	1	1. Representative data from all sites relevant for the market considered over an adequate period to even out normal fluctuations	1	1. Representative data from all sites relevant for the market considered over an adequate period to even out normal fluctuations	1	1. Representative data from all sites relevant for the market considered over an adequate period to even out normal fluctuations	1	1. Representative data from all sites relevant for the market considered over an adequate period to even out normal fluctuations	1	1. Representative data from all sites relevant for the market considered over an adequate period to even out normal fluctuations	1	1. Representative data from all sites relevant for the market considered over an adequate period to even out normal fluctuations	1	1. Representative data from all sites relevant for the market considered over an adequate period to even out normal fluctuations	1	1. Representative data from all sites relevant for the market considered over an adequate period to even out normal fluctuations	1	1. Representative data from all sites relevant for the market considered over an adequate period to even out normal fluctuations	1	1. Representative data from all sites relevant for the market considered over an adequate period to even out normal fluctuations	1
	Representativeness CVi:	#NUM!	Temporal correlation:		1. Less than 3 years of difference to the time period of the dataset	1	1. Less than 3 years of difference to the time period of the dataset	1	1. Less than 3 years of difference to the time period of the dataset	1	1. Less than 3 years of difference to the time period of the dataset	1	1. Less than 3 years of difference to the time period of the dataset	1	1. Less than 3 years of difference to the time period of the dataset	1	1. Less than 3 years of difference to the time period of the dataset	1	1. Less than 3 years of difference to the time period of the dataset	1	1. Less than 3 years of difference to the time period of the dataset	1	1. Less than 3 years of difference to the time period of the dataset	1	1. Less than 3 years of difference to the time period of the dataset	1	1. Less than 3 years of difference to the time period of the dataset	1	1. Less than 3 years of difference to the time period of the dataset	1	1. Less than 3 years of difference to the time period of the dataset	1	1. Less than 3 years of difference to the time period of the dataset	1	1. Less than 3 years of difference to the time period of the dataset	1	1. Less than 3 years of difference to the time period of the dataset	1	1. Less than 3 years of difference to the time period of the dataset	1	1. Less than 3 years of difference to the time period of the dataset	1	1. Less than 3 years of difference to the time period of the dataset	1
	Spread σgs	#DIV/0!	Geographic correlation:		1. Data from area under study	1	1. Data from area under study	1	1. Data from area under study	1	1. Data from area under study	1	1. Data from area under study	1	1. Data from area under study	1	1. Data from area under study	1	1. Data from area under study	1	1. Data from area under study	1	1. Data from area under study	1	1. Data from area under study	1	1. Data from area under study	1	1. Data from area under study	1	1. Data from area under study	1	1. Data from area under study	1	1. Data from area under study	1	1. Data from area under study	1	1. Data from area under study	1	1. Data from area under study	1	1. Data from area under study	1
	Spread, σCVi	#DIV/0!	Further techonological correlation:		1. Data from enterprises, processes and materials under study	1	1. Data from enterprises, processes and materials under study	1	1. Data from enterprises, processes and materials under study	1	1. Data from enterprises, processes and materials under study	1	1. Data from enterprises, processes and materials under study	1	1. Data from enterprises, processes and materials under study	1	1. Data from enterprises, processes and materials under study	1	1. Data from enterprises, processes and materials under study	1	1. Data from enterprises, processes and materials under study	1	1. Data from enterprises, processes and materials under study	1	1. Data from enterprises, processes and materials under study	1	1. Data from enterprises, processes and materials under study	1	1. Data from enterprises, processes and materials under study	1	1. Data from enterprises, processes and materials under study	1	1. Data from enterprises, processes and materials under study	1	1. Data from enterprises, processes and materials under study	1	1. Data from enterprises, processes and materials under study	1	1. Data from enterprises, processes and materials under study	1	1. Data from enterprises, processes and materials under study	1	1. Data from enterprises, processes and materials under study	1
	Overall dispersion CV	#DIV/0!	(Sample size):		1. n = >100, continous measurement, balance of purchased products	1	1. n = >100, continous measurement, balance of purchased products	1	1. n = >100, continous measurement, balance of purchased products	1	1. n = >100, continous measurement, balance of purchased products	1	1. n = >100, continous measurement, balance of purchased products	1	1. n = >100, continous measurement, balance of purchased products	1	1. n = >100, continous measurement, balance of purchased products	1	1. n = >100, continous measurement, balance of purchased products	1	1. n = >100, continous measurement, balance of purchased products	1	1. n = >100, continous measurement, balance of purchased products	1	1. n = >100, continous measurement, balance of purchased products	1	1. n = >100, continous measurement, balance of purchased products	1	1. n = >100, continous measurement, balance of purchased products	1	1. n = >100, continous measurement, balance of purchased products	1	1. n = >100, continous measurement, balance of purchased products	1	1. n = >100, continous measurement, balance of purchased products	1	1. n = >100, continous measurement, balance of purchased products	1	1. n = >100, continous measurement, balance of purchased products	1	1. n = >100, continous measurement, balance of purchased products	1	1. n = >100, continous measurement, balance of purchased products	1
	Overall dispersion Phi	#DIV/0!	Representativeness factor as σgr:		1		1		1		1		1		1		1		1		1		1		1		1		1		1		1		1		1		1		1		1
	Overall dispersion SD95	#NUM!		Wi =
	Weighted mean, x̅a(wt):	#DIV/0!
	x̅g=	#NUM!	Inherent uncertainty as σCVi:		0.05		0.05		0.05		0.05		0.05		0.05		0.05		0.05		0.05		0.05		0.05		0.05		0.05		0.05		0.05		0.05		0.05		0.05		0.05		0.05
	Inherent uncertainty σgi:	FALSE	Reliability:		1. Verified data based on measurements	1	1. Verified data based on measurements	1	1. Verified data based on measurements	1	1. Verified data based on measurements	1	1. Verified data based on measurements	1	1. Verified data based on measurements	1	1. Verified data based on measurements	1	1. Verified data based on measurements	1	1. Verified data based on measurements	1	1. Verified data based on measurements	1	1. Verified data based on measurements	1	1. Verified data based on measurements	1	1. Verified data based on measurements	1	1. Verified data based on measurements	1	1. Verified data based on measurements	1	1. Verified data based on measurements	1	1. Verified data based on measurements	1	1. Verified data based on measurements	1	1. Verified data based on measurements	1	1. Verified data based on measurements	1
	Inherent uncertainty CVi:	FALSE	Completeness:		1. Representative data from all sites relevant for the market considered over an adequate period to even out normal fluctuations	1	1. Representative data from all sites relevant for the market considered over an adequate period to even out normal fluctuations	1	1. Representative data from all sites relevant for the market considered over an adequate period to even out normal fluctuations	1	1. Representative data from all sites relevant for the market considered over an adequate period to even out normal fluctuations	1	1. Representative data from all sites relevant for the market considered over an adequate period to even out normal fluctuations	1	1. Representative data from all sites relevant for the market considered over an adequate period to even out normal fluctuations	1	1. Representative data from all sites relevant for the market considered over an adequate period to even out normal fluctuations	1	1. Representative data from all sites relevant for the market considered over an adequate period to even out normal fluctuations	1	1. Representative data from all sites relevant for the market considered over an adequate period to even out normal fluctuations	1	1. Representative data from all sites relevant for the market considered over an adequate period to even out normal fluctuations	1	1. Representative data from all sites relevant for the market considered over an adequate period to even out normal fluctuations	1	1. Representative data from all sites relevant for the market considered over an adequate period to even out normal fluctuations	1	1. Representative data from all sites relevant for the market considered over an adequate period to even out normal fluctuations	1	1. Representative data from all sites relevant for the market considered over an adequate period to even out normal fluctuations	1	1. Representative data from all sites relevant for the market considered over an adequate period to even out normal fluctuations	1	1. Representative data from all sites relevant for the market considered over an adequate period to even out normal fluctuations	1	1. Representative data from all sites relevant for the market considered over an adequate period to even out normal fluctuations	1	1. Representative data from all sites relevant for the market considered over an adequate period to even out normal fluctuations	1	1. Representative data from all sites relevant for the market considered over an adequate period to even out normal fluctuations	1	1. Representative data from all sites relevant for the market considered over an adequate period to even out normal fluctuations	1
	Representativeness CVi:	#NUM!	Temporal correlation:		1. Less than 3 years of difference to the time period of the dataset	1	1. Less than 3 years of difference to the time period of the dataset	1	1. Less than 3 years of difference to the time period of the dataset	1	1. Less than 3 years of difference to the time period of the dataset	1	1. Less than 3 years of difference to the time period of the dataset	1	1. Less than 3 years of difference to the time period of the dataset	1	1. Less than 3 years of difference to the time period of the dataset	1	1. Less than 3 years of difference to the time period of the dataset	1	1. Less than 3 years of difference to the time period of the dataset	1	1. Less than 3 years of difference to the time period of the dataset	1	1. Less than 3 years of difference to the time period of the dataset	1	1. Less than 3 years of difference to the time period of the dataset	1	1. Less than 3 years of difference to the time period of the dataset	1	1. Less than 3 years of difference to the time period of the dataset	1	1. Less than 3 years of difference to the time period of the dataset	1	1. Less than 3 years of difference to the time period of the dataset	1	1. Less than 3 years of difference to the time period of the dataset	1	1. Less than 3 years of difference to the time period of the dataset	1	1. Less than 3 years of difference to the time period of the dataset	1	1. Less than 3 years of difference to the time period of the dataset	1
	Spread σgs	#DIV/0!	Geographic correlation:		1. Data from area under study	1	1. Data from area under study	1	1. Data from area under study	1	1. Data from area under study	1	1. Data from area under study	1	1. Data from area under study	1	1. Data from area under study	1	1. Data from area under study	1	1. Data from area under study	1	1. Data from area under study	1	1. Data from area under study	1	1. Data from area under study	1	1. Data from area under study	1	1. Data from area under study	1	1. Data from area under study	1	1. Data from area under study	1	1. Data from area under study	1	1. Data from area under study	1	1. Data from area under study	1	1. Data from area under study	1
	Spread, σCVi	#DIV/0!	Further techonological correlation:		1. Data from enterprises, processes and materials under study	1	1. Data from enterprises, processes and materials under study	1	1. Data from enterprises, processes and materials under study	1	1. Data from enterprises, processes and materials under study	1	1. Data from enterprises, processes and materials under study	1	1. Data from enterprises, processes and materials under study	1	1. Data from enterprises, processes and materials under study	1	1. Data from enterprises, processes and materials under study	1	1. Data from enterprises, processes and materials under study	1	1. Data from enterprises, processes and materials under study	1	1. Data from enterprises, processes and materials under study	1	1. Data from enterprises, processes and materials under study	1	1. Data from enterprises, processes and materials under study	1	1. Data from enterprises, processes and materials under study	1	1. Data from enterprises, processes and materials under study	1	1. Data from enterprises, processes and materials under study	1	1. Data from enterprises, processes and materials under study	1	1. Data from enterprises, processes and materials under study	1	1. Data from enterprises, processes and materials under study	1	1. Data from enterprises, processes and materials under study	1
	Overall dispersion CV	#DIV/0!	(Sample size):		1. n = >100, continous measurement, balance of purchased products	1	1. n = >100, continous measurement, balance of purchased products	1	1. n = >100, continous measurement, balance of purchased products	1	1. n = >100, continous measurement, balance of purchased products	1	1. n = >100, continous measurement, balance of purchased products	1	1. n = >100, continous measurement, balance of purchased products	1	1. n = >100, continous measurement, balance of purchased products	1	1. n = >100, continous measurement, balance of purchased products	1	1. n = >100, continous measurement, balance of purchased products	1	1. n = >100, continous measurement, balance of purchased products	1	1. n = >100, continous measurement, balance of purchased products	1	1. n = >100, continous measurement, balance of purchased products	1	1. n = >100, continous measurement, balance of purchased products	1	1. n = >100, continous measurement, balance of purchased products	1	1. n = >100, continous measurement, balance of purchased products	1	1. n = >100, continous measurement, balance of purchased products	1	1. n = >100, continous measurement, balance of purchased products	1	1. n = >100, continous measurement, balance of purchased products	1	1. n = >100, continous measurement, balance of purchased products	1	1. n = >100, continous measurement, balance of purchased products	1
	Overall dispersion Phi	#DIV/0!	Representativeness factor as σgr:		1		1		1		1		1		1		1		1		1		1		1		1		1		1		1		1		1		1		1		1
	Overall dispersion SD95	#NUM!		Wi =
	Weighted mean, x̅a(wt):	#DIV/0!
	x̅g=	#NUM!	Inherent uncertainty as σCVi:		0.05		0.05		0.05		0.05		0.05		0.05		0.05		0.05		0.05		0.05		0.05		0.05		0.05		0.05		0.05		0.05		0.05		0.05		0.05		0.05
	Inherent uncertainty σgi:	FALSE	Reliability:		1. Verified data based on measurements	1	1. Verified data based on measurements	1	1. Verified data based on measurements	1	1. Verified data based on measurements	1	1. Verified data based on measurements	1	1. Verified data based on measurements	1	1. Verified data based on measurements	1	1. Verified data based on measurements	1	1. Verified data based on measurements	1	1. Verified data based on measurements	1	1. Verified data based on measurements	1	1. Verified data based on measurements	1	1. Verified data based on measurements	1	1. Verified data based on measurements	1	1. Verified data based on measurements	1	1. Verified data based on measurements	1	1. Verified data based on measurements	1	1. Verified data based on measurements	1	1. Verified data based on measurements	1	1. Verified data based on measurements	1
	Inherent uncertainty CVi:	FALSE	Completeness:		1. Representative data from all sites relevant for the market considered over an adequate period to even out normal fluctuations	1	1. Representative data from all sites relevant for the market considered over an adequate period to even out normal fluctuations	1	1. Representative data from all sites relevant for the market considered over an adequate period to even out normal fluctuations	1	1. Representative data from all sites relevant for the market considered over an adequate period to even out normal fluctuations	1	1. Representative data from all sites relevant for the market considered over an adequate period to even out normal fluctuations	1	1. Representative data from all sites relevant for the market considered over an adequate period to even out normal fluctuations	1	1. Representative data from all sites relevant for the market considered over an adequate period to even out normal fluctuations	1	1. Representative data from all sites relevant for the market considered over an adequate period to even out normal fluctuations	1	1. Representative data from all sites relevant for the market considered over an adequate period to even out normal fluctuations	1	1. Representative data from all sites relevant for the market considered over an adequate period to even out normal fluctuations	1	1. Representative data from all sites relevant for the market considered over an adequate period to even out normal fluctuations	1	1. Representative data from all sites relevant for the market considered over an adequate period to even out normal fluctuations	1	1. Representative data from all sites relevant for the market considered over an adequate period to even out normal fluctuations	1	1. Representative data from all sites relevant for the market considered over an adequate period to even out normal fluctuations	1	1. Representative data from all sites relevant for the market considered over an adequate period to even out normal fluctuations	1	1. Representative data from all sites relevant for the market considered over an adequate period to even out normal fluctuations	1	1. Representative data from all sites relevant for the market considered over an adequate period to even out normal fluctuations	1	1. Representative data from all sites relevant for the market considered over an adequate period to even out normal fluctuations	1	1. Representative data from all sites relevant for the market considered over an adequate period to even out normal fluctuations	1	1. Representative data from all sites relevant for the market considered over an adequate period to even out normal fluctuations	1
	Representativeness CVi:	#NUM!	Temporal correlation:		1. Less than 3 years of difference to the time period of the dataset	1	1. Less than 3 years of difference to the time period of the dataset	1	1. Less than 3 years of difference to the time period of the dataset	1	1. Less than 3 years of difference to the time period of the dataset	1	1. Less than 3 years of difference to the time period of the dataset	1	1. Less than 3 years of difference to the time period of the dataset	1	1. Less than 3 years of difference to the time period of the dataset	1	1. Less than 3 years of difference to the time period of the dataset	1	1. Less than 3 years of difference to the time period of the dataset	1	1. Less than 3 years of difference to the time period of the dataset	1	1. Less than 3 years of difference to the time period of the dataset	1	1. Less than 3 years of difference to the time period of the dataset	1	1. Less than 3 years of difference to the time period of the dataset	1	1. Less than 3 years of difference to the time period of the dataset	1	1. Less than 3 years of difference to the time period of the dataset	1	1. Less than 3 years of difference to the time period of the dataset	1	1. Less than 3 years of difference to the time period of the dataset	1	1. Less than 3 years of difference to the time period of the dataset	1	1. Less than 3 years of difference to the time period of the dataset	1	1. Less than 3 years of difference to the time period of the dataset	1
	Spread σgs	#DIV/0!	Geographic correlation:		1. Data from area under study	1	1. Data from area under study	1	1. Data from area under study	1	1. Data from area under study	1	1. Data from area under study	1	1. Data from area under study	1	1. Data from area under study	1	1. Data from area under study	1	1. Data from area under study	1	1. Data from area under study	1	1. Data from area under study	1	1. Data from area under study	1	1. Data from area under study	1	1. Data from area under study	1	1. Data from area under study	1	1. Data from area under study	1	1. Data from area under study	1	1. Data from area under study	1	1. Data from area under study	1	1. Data from area under study	1
	Spread, σCVi	#DIV/0!	Further techonological correlation:		1. Data from enterprises, processes and materials under study	1	1. Data from enterprises, processes and materials under study	1	1. Data from enterprises, processes and materials under study	1	1. Data from enterprises, processes and materials under study	1	1. Data from enterprises, processes and materials under study	1	1. Data from enterprises, processes and materials under study	1	1. Data from enterprises, processes and materials under study	1	1. Data from enterprises, processes and materials under study	1	1. Data from enterprises, processes and materials under study	1	1. Data from enterprises, processes and materials under study	1	1. Data from enterprises, processes and materials under study	1	1. Data from enterprises, processes and materials under study	1	1. Data from enterprises, processes and materials under study	1	1. Data from enterprises, processes and materials under study	1	1. Data from enterprises, processes and materials under study	1	1. Data from enterprises, processes and materials under study	1	1. Data from enterprises, processes and materials under study	1	1. Data from enterprises, processes and materials under study	1	1. Data from enterprises, processes and materials under study	1	1. Data from enterprises, processes and materials under study	1
	Overall dispersion CV	#DIV/0!	(Sample size):		1. n = >100, continous measurement, balance of purchased products	1	1. n = >100, continous measurement, balance of purchased products	1	1. n = >100, continous measurement, balance of purchased products	1	1. n = >100, continous measurement, balance of purchased products	1	1. n = >100, continous measurement, balance of purchased products	1	1. n = >100, continous measurement, balance of purchased products	1	1. n = >100, continous measurement, balance of purchased products	1	1. n = >100, continous measurement, balance of purchased products	1	1. n = >100, continous measurement, balance of purchased products	1	1. n = >100, continous measurement, balance of purchased products	1	1. n = >100, continous measurement, balance of purchased products	1	1. n = >100, continous measurement, balance of purchased products	1	1. n = >100, continous measurement, balance of purchased products	1	1. n = >100, continous measurement, balance of purchased products	1	1. n = >100, continous measurement, balance of purchased products	1	1. n = >100, continous measurement, balance of purchased products	1	1. n = >100, continous measurement, balance of purchased products	1	1. n = >100, continous measurement, balance of purchased products	1	1. n = >100, continous measurement, balance of purchased products	1	1. n = >100, continous measurement, balance of purchased products	1
	Overall dispersion Sigma	#DIV/0!	Representativeness factor as σgr:		1		1		1		1		1		1		1		1		1		1		1		1		1		1		1		1		1		1		1		1
	Overall dispersion SD95	#NUM!		Wi =
			Environmental inputs
	Weighted mean, x̅a(wt):	#DIV/0!
	x̅g=	#NUM!	Inherent uncertainty as σCVi:		0.05		0.05		0.05		0.05		0.05		0.05		0.05		0.05		0.05		0.05		0.05		0.05		0.05		0.05		0.05		0.05		0.05		0.05		0.05		0.05
	Inherent uncertainty σgi:	FALSE	Reliability:		1. Verified data based on measurements	1	1. Verified data based on measurements	1	1. Verified data based on measurements	1	1. Verified data based on measurements	1	1. Verified data based on measurements	1	1. Verified data based on measurements	1	1. Verified data based on measurements	1	1. Verified data based on measurements	1	1. Verified data based on measurements	1	1. Verified data based on measurements	1	1. Verified data based on measurements	1	1. Verified data based on measurements	1	1. Verified data based on measurements	1	1. Verified data based on measurements	1	1. Verified data based on measurements	1	1. Verified data based on measurements	1	1. Verified data based on measurements	1	1. Verified data based on measurements	1	1. Verified data based on measurements	1	1. Verified data based on measurements	1
	Inherent uncertainty CVi:	FALSE	Completeness:		1. Representative data from all sites relevant for the market considered over an adequate period to even out normal fluctuations	1	1. Representative data from all sites relevant for the market considered over an adequate period to even out normal fluctuations	1	1. Representative data from all sites relevant for the market considered over an adequate period to even out normal fluctuations	1	1. Representative data from all sites relevant for the market considered over an adequate period to even out normal fluctuations	1	1. Representative data from all sites relevant for the market considered over an adequate period to even out normal fluctuations	1	1. Representative data from all sites relevant for the market considered over an adequate period to even out normal fluctuations	1	1. Representative data from all sites relevant for the market considered over an adequate period to even out normal fluctuations	1	1. Representative data from all sites relevant for the market considered over an adequate period to even out normal fluctuations	1	1. Representative data from all sites relevant for the market considered over an adequate period to even out normal fluctuations	1	1. Representative data from all sites relevant for the market considered over an adequate period to even out normal fluctuations	1	1. Representative data from all sites relevant for the market considered over an adequate period to even out normal fluctuations	1	1. Representative data from all sites relevant for the market considered over an adequate period to even out normal fluctuations	1	1. Representative data from all sites relevant for the market considered over an adequate period to even out normal fluctuations	1	1. Representative data from all sites relevant for the market considered over an adequate period to even out normal fluctuations	1	1. Representative data from all sites relevant for the market considered over an adequate period to even out normal fluctuations	1	1. Representative data from all sites relevant for the market considered over an adequate period to even out normal fluctuations	1	1. Representative data from all sites relevant for the market considered over an adequate period to even out normal fluctuations	1	1. Representative data from all sites relevant for the market considered over an adequate period to even out normal fluctuations	1	1. Representative data from all sites relevant for the market considered over an adequate period to even out normal fluctuations	1	1. Representative data from all sites relevant for the market considered over an adequate period to even out normal fluctuations	1
	Representativeness CVi:	#NUM!	Temporal correlation:		1. Less than 3 years of difference to the time period of the dataset	1	1. Less than 3 years of difference to the time period of the dataset	1	1. Less than 3 years of difference to the time period of the dataset	1	1. Less than 3 years of difference to the time period of the dataset	1	1. Less than 3 years of difference to the time period of the dataset	1	1. Less than 3 years of difference to the time period of the dataset	1	1. Less than 3 years of difference to the time period of the dataset	1	1. Less than 3 years of difference to the time period of the dataset	1	1. Less than 3 years of difference to the time period of the dataset	1	1. Less than 3 years of difference to the time period of the dataset	1	1. Less than 3 years of difference to the time period of the dataset	1	1. Less than 3 years of difference to the time period of the dataset	1	1. Less than 3 years of difference to the time period of the dataset	1	1. Less than 3 years of difference to the time period of the dataset	1	1. Less than 3 years of difference to the time period of the dataset	1	1. Less than 3 years of difference to the time period of the dataset	1	1. Less than 3 years of difference to the time period of the dataset	1	1. Less than 3 years of difference to the time period of the dataset	1	1. Less than 3 years of difference to the time period of the dataset	1	1. Less than 3 years of difference to the time period of the dataset	1
	Spread σgs	#DIV/0!	Geographic correlation:		1. Data from area under study	1	1. Data from area under study	1	1. Data from area under study	1	1. Data from area under study	1	1. Data from area under study	1	1. Data from area under study	1	1. Data from area under study	1	1. Data from area under study	1	1. Data from area under study	1	1. Data from area under study	1	1. Data from area under study	1	1. Data from area under study	1	1. Data from area under study	1	1. Data from area under study	1	1. Data from area under study	1	1. Data from area under study	1	1. Data from area under study	1	1. Data from area under study	1	1. Data from area under study	1	1. Data from area under study	1
	Spread, σCVi	#DIV/0!	Further techonological correlation:		1. Data from enterprises, processes and materials under study	1	1. Data from enterprises, processes and materials under study	1	1. Data from enterprises, processes and materials under study	1	1. Data from enterprises, processes and materials under study	1	1. Data from enterprises, processes and materials under study	1	1. Data from enterprises, processes and materials under study	1	1. Data from enterprises, processes and materials under study	1	1. Data from enterprises, processes and materials under study	1	1. Data from enterprises, processes and materials under study	1	1. Data from enterprises, processes and materials under study	1	1. Data from enterprises, processes and materials under study	1	1. Data from enterprises, processes and materials under study	1	1. Data from enterprises, processes and materials under study	1	1. Data from enterprises, processes and materials under study	1	1. Data from enterprises, processes and materials under study	1	1. Data from enterprises, processes and materials under study	1	1. Data from enterprises, processes and materials under study	1	1. Data from enterprises, processes and materials under study	1	1. Data from enterprises, processes and materials under study	1	1. Data from enterprises, processes and materials under study	1
	Overall dispersion CV	#DIV/0!	(Sample size):		1. n = >100, continous measurement, balance of purchased products	1	1. n = >100, continous measurement, balance of purchased products	1	1. n = >100, continous measurement, balance of purchased products	1	1. n = >100, continous measurement, balance of purchased products	1	1. n = >100, continous measurement, balance of purchased products	1	1. n = >100, continous measurement, balance of purchased products	1	1. n = >100, continous measurement, balance of purchased products	1	1. n = >100, continous measurement, balance of purchased products	1	1. n = >100, continous measurement, balance of purchased products	1	1. n = >100, continous measurement, balance of purchased products	1	1. n = >100, continous measurement, balance of purchased products	1	1. n = >100, continous measurement, balance of purchased products	1	1. n = >100, continous measurement, balance of purchased products	1	1. n = >100, continous measurement, balance of purchased products	1	1. n = >100, continous measurement, balance of purchased products	1	1. n = >100, continous measurement, balance of purchased products	1	1. n = >100, continous measurement, balance of purchased products	1	1. n = >100, continous measurement, balance of purchased products	1	1. n = >100, continous measurement, balance of purchased products	1	1. n = >100, continous measurement, balance of purchased products	1
	Overall dispersion Phi	#DIV/0!	Representativeness factor as σgr:		1		1		1		1		1		1		1		1		1		1		1		1		1		1		1		1		1		1		1		1
	Overall dispersion SD95	#NUM!		Wi =
	Weighted mean, x̅a(wt):	#DIV/0!
	x̅g=	#NUM!	Inherent uncertainty as σCVi:		0.05		0.05		0.05		0.05		0.05		0.05		0.05		0.05		0.05		0.05		0.05		0.05		0.05		0.05		0.05		0.05		0.05		0.05		0.05		0.05
	Inherent uncertainty σgi:	FALSE	Reliability:		1. Verified data based on measurements	1	1. Verified data based on measurements	1	1. Verified data based on measurements	1	1. Verified data based on measurements	1	1. Verified data based on measurements	1	1. Verified data based on measurements	1	1. Verified data based on measurements	1	1. Verified data based on measurements	1	1. Verified data based on measurements	1	1. Verified data based on measurements	1	1. Verified data based on measurements	1	1. Verified data based on measurements	1	1. Verified data based on measurements	1	1. Verified data based on measurements	1	1. Verified data based on measurements	1	1. Verified data based on measurements	1	1. Verified data based on measurements	1	1. Verified data based on measurements	1	1. Verified data based on measurements	1	1. Verified data based on measurements	1
	Inherent uncertainty CVi:	FALSE	Completeness:		1. Representative data from all sites relevant for the market considered over an adequate period to even out normal fluctuations	1	1. Representative data from all sites relevant for the market considered over an adequate period to even out normal fluctuations	1	1. Representative data from all sites relevant for the market considered over an adequate period to even out normal fluctuations	1	1. Representative data from all sites relevant for the market considered over an adequate period to even out normal fluctuations	1	1. Representative data from all sites relevant for the market considered over an adequate period to even out normal fluctuations	1	1. Representative data from all sites relevant for the market considered over an adequate period to even out normal fluctuations	1	1. Representative data from all sites relevant for the market considered over an adequate period to even out normal fluctuations	1	1. Representative data from all sites relevant for the market considered over an adequate period to even out normal fluctuations	1	1. Representative data from all sites relevant for the market considered over an adequate period to even out normal fluctuations	1	1. Representative data from all sites relevant for the market considered over an adequate period to even out normal fluctuations	1	1. Representative data from all sites relevant for the market considered over an adequate period to even out normal fluctuations	1	1. Representative data from all sites relevant for the market considered over an adequate period to even out normal fluctuations	1	1. Representative data from all sites relevant for the market considered over an adequate period to even out normal fluctuations	1	1. Representative data from all sites relevant for the market considered over an adequate period to even out normal fluctuations	1	1. Representative data from all sites relevant for the market considered over an adequate period to even out normal fluctuations	1	1. Representative data from all sites relevant for the market considered over an adequate period to even out normal fluctuations	1	1. Representative data from all sites relevant for the market considered over an adequate period to even out normal fluctuations	1	1. Representative data from all sites relevant for the market considered over an adequate period to even out normal fluctuations	1	1. Representative data from all sites relevant for the market considered over an adequate period to even out normal fluctuations	1	1. Representative data from all sites relevant for the market considered over an adequate period to even out normal fluctuations	1
	Representativeness CVi:	#NUM!	Temporal correlation:		1. Less than 3 years of difference to the time period of the dataset	1	1. Less than 3 years of difference to the time period of the dataset	1	1. Less than 3 years of difference to the time period of the dataset	1	1. Less than 3 years of difference to the time period of the dataset	1	1. Less than 3 years of difference to the time period of the dataset	1	1. Less than 3 years of difference to the time period of the dataset	1	1. Less than 3 years of difference to the time period of the dataset	1	1. Less than 3 years of difference to the time period of the dataset	1	1. Less than 3 years of difference to the time period of the dataset	1	1. Less than 3 years of difference to the time period of the dataset	1	1. Less than 3 years of difference to the time period of the dataset	1	1. Less than 3 years of difference to the time period of the dataset	1	1. Less than 3 years of difference to the time period of the dataset	1	1. Less than 3 years of difference to the time period of the dataset	1	1. Less than 3 years of difference to the time period of the dataset	1	1. Less than 3 years of difference to the time period of the dataset	1	1. Less than 3 years of difference to the time period of the dataset	1	1. Less than 3 years of difference to the time period of the dataset	1	1. Less than 3 years of difference to the time period of the dataset	1	1. Less than 3 years of difference to the time period of the dataset	1
	Spread σgs	#DIV/0!	Geographic correlation:		1. Data from area under study	1	1. Data from area under study	1	1. Data from area under study	1	1. Data from area under study	1	1. Data from area under study	1	1. Data from area under study	1	1. Data from area under study	1	1. Data from area under study	1	1. Data from area under study	1	1. Data from area under study	1	1. Data from area under study	1	1. Data from area under study	1	1. Data from area under study	1	1. Data from area under study	1	1. Data from area under study	1	1. Data from area under study	1	1. Data from area under study	1	1. Data from area under study	1	1. Data from area under study	1	1. Data from area under study	1
	Spread, σCVi	#DIV/0!	Further techonological correlation:		1. Data from enterprises, processes and materials under study	1	1. Data from enterprises, processes and materials under study	1	1. Data from enterprises, processes and materials under study	1	1. Data from enterprises, processes and materials under study	1	1. Data from enterprises, processes and materials under study	1	1. Data from enterprises, processes and materials under study	1	1. Data from enterprises, processes and materials under study	1	1. Data from enterprises, processes and materials under study	1	1. Data from enterprises, processes and materials under study	1	1. Data from enterprises, processes and materials under study	1	1. Data from enterprises, processes and materials under study	1	1. Data from enterprises, processes and materials under study	1	1. Data from enterprises, processes and materials under study	1	1. Data from enterprises, processes and materials under study	1	1. Data from enterprises, processes and materials under study	1	1. Data from enterprises, processes and materials under study	1	1. Data from enterprises, processes and materials under study	1	1. Data from enterprises, processes and materials under study	1	1. Data from enterprises, processes and materials under study	1	1. Data from enterprises, processes and materials under study	1
	Overall dispersion CV	#DIV/0!	(Sample size):		1. n = >100, continous measurement, balance of purchased products	1	1. n = >100, continous measurement, balance of purchased products	1	1. n = >100, continous measurement, balance of purchased products	1	1. n = >100, continous measurement, balance of purchased products	1	1. n = >100, continous measurement, balance of purchased products	1	1. n = >100, continous measurement, balance of purchased products	1	1. n = >100, continous measurement, balance of purchased products	1	1. n = >100, continous measurement, balance of purchased products	1	1. n = >100, continous measurement, balance of purchased products	1	1. n = >100, continous measurement, balance of purchased products	1	1. n = >100, continous measurement, balance of purchased products	1	1. n = >100, continous measurement, balance of purchased products	1	1. n = >100, continous measurement, balance of purchased products	1	1. n = >100, continous measurement, balance of purchased products	1	1. n = >100, continous measurement, balance of purchased products	1	1. n = >100, continous measurement, balance of purchased products	1	1. n = >100, continous measurement, balance of purchased products	1	1. n = >100, continous measurement, balance of purchased products	1	1. n = >100, continous measurement, balance of purchased products	1	1. n = >100, continous measurement, balance of purchased products	1
	Overall dispersion Phi	#DIV/0!	Representativeness factor as σgr:		1		1		1		1		1		1		1		1		1		1		1		1		1		1		1		1		1		1		1		1
	Overall dispersion SD95	#NUM!		Wi =
	Weighted mean, x̅a(wt):	#DIV/0!
	x̅g=	#NUM!	Inherent uncertainty as σCVi:		0.05		0.05		0.05		0.05		0.05		0.05		0.05		0.05		0.05		0.05		0.05		0.05		0.05		0.05		0.05		0.05		0.05		0.05		0.05		0.05
	Inherent uncertainty σgi:	FALSE	Reliability:		1. Verified data based on measurements	1	1. Verified data based on measurements	1	1. Verified data based on measurements	1	1. Verified data based on measurements	1	1. Verified data based on measurements	1	1. Verified data based on measurements	1	1. Verified data based on measurements	1	1. Verified data based on measurements	1	1. Verified data based on measurements	1	1. Verified data based on measurements	1	1. Verified data based on measurements	1	1. Verified data based on measurements	1	1. Verified data based on measurements	1	1. Verified data based on measurements	1	1. Verified data based on measurements	1	1. Verified data based on measurements	1	1. Verified data based on measurements	1	1. Verified data based on measurements	1	1. Verified data based on measurements	1	1. Verified data based on measurements	1
	Inherent uncertainty CVi:	FALSE	Completeness:		1. Representative data from all sites relevant for the market considered over an adequate period to even out normal fluctuations	1	1. Representative data from all sites relevant for the market considered over an adequate period to even out normal fluctuations	1	1. Representative data from all sites relevant for the market considered over an adequate period to even out normal fluctuations	1	1. Representative data from all sites relevant for the market considered over an adequate period to even out normal fluctuations	1	1. Representative data from all sites relevant for the market considered over an adequate period to even out normal fluctuations	1	1. Representative data from all sites relevant for the market considered over an adequate period to even out normal fluctuations	1	1. Representative data from all sites relevant for the market considered over an adequate period to even out normal fluctuations	1	1. Representative data from all sites relevant for the market considered over an adequate period to even out normal fluctuations	1	1. Representative data from all sites relevant for the market considered over an adequate period to even out normal fluctuations	1	1. Representative data from all sites relevant for the market considered over an adequate period to even out normal fluctuations	1	1. Representative data from all sites relevant for the market considered over an adequate period to even out normal fluctuations	1	1. Representative data from all sites relevant for the market considered over an adequate period to even out normal fluctuations	1	1. Representative data from all sites relevant for the market considered over an adequate period to even out normal fluctuations	1	1. Representative data from all sites relevant for the market considered over an adequate period to even out normal fluctuations	1	1. Representative data from all sites relevant for the market considered over an adequate period to even out normal fluctuations	1	1. Representative data from all sites relevant for the market considered over an adequate period to even out normal fluctuations	1	1. Representative data from all sites relevant for the market considered over an adequate period to even out normal fluctuations	1	1. Representative data from all sites relevant for the market considered over an adequate period to even out normal fluctuations	1	1. Representative data from all sites relevant for the market considered over an adequate period to even out normal fluctuations	1	1. Representative data from all sites relevant for the market considered over an adequate period to even out normal fluctuations	1
	Representativeness CVi:	#NUM!	Temporal correlation:		1. Less than 3 years of difference to the time period of the dataset	1	1. Less than 3 years of difference to the time period of the dataset	1	1. Less than 3 years of difference to the time period of the dataset	1	1. Less than 3 years of difference to the time period of the dataset	1	1. Less than 3 years of difference to the time period of the dataset	1	1. Less than 3 years of difference to the time period of the dataset	1	1. Less than 3 years of difference to the time period of the dataset	1	1. Less than 3 years of difference to the time period of the dataset	1	1. Less than 3 years of difference to the time period of the dataset	1	1. Less than 3 years of difference to the time period of the dataset	1	1. Less than 3 years of difference to the time period of the dataset	1	1. Less than 3 years of difference to the time period of the dataset	1	1. Less than 3 years of difference to the time period of the dataset	1	1. Less than 3 years of difference to the time period of the dataset	1	1. Less than 3 years of difference to the time period of the dataset	1	1. Less than 3 years of difference to the time period of the dataset	1	1. Less than 3 years of difference to the time period of the dataset	1	1. Less than 3 years of difference to the time period of the dataset	1	1. Less than 3 years of difference to the time period of the dataset	1	1. Less than 3 years of difference to the time period of the dataset	1
	Spread σgs	#DIV/0!	Geographic correlation:		1. Data from area under study	1	1. Data from area under study	1	1. Data from area under study	1	1. Data from area under study	1	1. Data from area under study	1	1. Data from area under study	1	1. Data from area under study	1	1. Data from area under study	1	1. Data from area under study	1	1. Data from area under study	1	1. Data from area under study	1	1. Data from area under study	1	1. Data from area under study	1	1. Data from area under study	1	1. Data from area under study	1	1. Data from area under study	1	1. Data from area under study	1	1. Data from area under study	1	1. Data from area under study	1	1. Data from area under study	1
	Spread, σCVi	#DIV/0!	Further techonological correlation:		1. Data from enterprises, processes and materials under study	1	1. Data from enterprises, processes and materials under study	1	1. Data from enterprises, processes and materials under study	1	1. Data from enterprises, processes and materials under study	1	1. Data from enterprises, processes and materials under study	1	1. Data from enterprises, processes and materials under study	1	1. Data from enterprises, processes and materials under study	1	1. Data from enterprises, processes and materials under study	1	1. Data from enterprises, processes and materials under study	1	1. Data from enterprises, processes and materials under study	1	1. Data from enterprises, processes and materials under study	1	1. Data from enterprises, processes and materials under study	1	1. Data from enterprises, processes and materials under study	1	1. Data from enterprises, processes and materials under study	1	1. Data from enterprises, processes and materials under study	1	1. Data from enterprises, processes and materials under study	1	1. Data from enterprises, processes and materials under study	1	1. Data from enterprises, processes and materials under study	1	1. Data from enterprises, processes and materials under study	1	1. Data from enterprises, processes and materials under study	1
	Overall dispersion CV	#DIV/0!	(Sample size):		1. n = >100, continous measurement, balance of purchased products	1	1. n = >100, continous measurement, balance of purchased products	1	1. n = >100, continous measurement, balance of purchased products	1	1. n = >100, continous measurement, balance of purchased products	1	1. n = >100, continous measurement, balance of purchased products	1	1. n = >100, continous measurement, balance of purchased products	1	1. n = >100, continous measurement, balance of purchased products	1	1. n = >100, continous measurement, balance of purchased products	1	1. n = >100, continous measurement, balance of purchased products	1	1. n = >100, continous measurement, balance of purchased products	1	1. n = >100, continous measurement, balance of purchased products	1	1. n = >100, continous measurement, balance of purchased products	1	1. n = >100, continous measurement, balance of purchased products	1	1. n = >100, continous measurement, balance of purchased products	1	1. n = >100, continous measurement, balance of purchased products	1	1. n = >100, continous measurement, balance of purchased products	1	1. n = >100, continous measurement, balance of purchased products	1	1. n = >100, continous measurement, balance of purchased products	1	1. n = >100, continous measurement, balance of purchased products	1	1. n = >100, continous measurement, balance of purchased products	1
	Overall dispersion Phi	#DIV/0!	Representativeness factor as σgr:		1		1		1		1		1		1		1		1		1		1		1		1		1		1		1		1		1		1		1		1
	Overall dispersion SD95	#NUM!		Wi =
	Weighted mean, x̅a(wt):	#DIV/0!
	x̅g=	#NUM!	Inherent uncertainty as σCVi:		0.05		0.05		0.05		0.05		0.05		0.05		0.05		0.05		0.05		0.05		0.05		0.05		0.05		0.05		0.05		0.05		0.05		0.05		0.05		0.05
	Inherent uncertainty σgi:	FALSE	Reliability:		1. Verified data based on measurements	1	1. Verified data based on measurements	1	1. Verified data based on measurements	1	1. Verified data based on measurements	1	1. Verified data based on measurements	1	1. Verified data based on measurements	1	1. Verified data based on measurements	1	1. Verified data based on measurements	1	1. Verified data based on measurements	1	1. Verified data based on measurements	1	1. Verified data based on measurements	1	1. Verified data based on measurements	1	1. Verified data based on measurements	1	1. Verified data based on measurements	1	1. Verified data based on measurements	1	1. Verified data based on measurements	1	1. Verified data based on measurements	1	1. Verified data based on measurements	1	1. Verified data based on measurements	1	1. Verified data based on measurements	1
	Inherent uncertainty CVi:	FALSE	Completeness:		1. Representative data from all sites relevant for the market considered over an adequate period to even out normal fluctuations	1	1. Representative data from all sites relevant for the market considered over an adequate period to even out normal fluctuations	1	1. Representative data from all sites relevant for the market considered over an adequate period to even out normal fluctuations	1	1. Representative data from all sites relevant for the market considered over an adequate period to even out normal fluctuations	1	1. Representative data from all sites relevant for the market considered over an adequate period to even out normal fluctuations	1	1. Representative data from all sites relevant for the market considered over an adequate period to even out normal fluctuations	1	1. Representative data from all sites relevant for the market considered over an adequate period to even out normal fluctuations	1	1. Representative data from all sites relevant for the market considered over an adequate period to even out normal fluctuations	1	1. Representative data from all sites relevant for the market considered over an adequate period to even out normal fluctuations	1	1. Representative data from all sites relevant for the market considered over an adequate period to even out normal fluctuations	1	1. Representative data from all sites relevant for the market considered over an adequate period to even out normal fluctuations	1	1. Representative data from all sites relevant for the market considered over an adequate period to even out normal fluctuations	1	1. Representative data from all sites relevant for the market considered over an adequate period to even out normal fluctuations	1	1. Representative data from all sites relevant for the market considered over an adequate period to even out normal fluctuations	1	1. Representative data from all sites relevant for the market considered over an adequate period to even out normal fluctuations	1	1. Representative data from all sites relevant for the market considered over an adequate period to even out normal fluctuations	1	1. Representative data from all sites relevant for the market considered over an adequate period to even out normal fluctuations	1	1. Representative data from all sites relevant for the market considered over an adequate period to even out normal fluctuations	1	1. Representative data from all sites relevant for the market considered over an adequate period to even out normal fluctuations	1	1. Representative data from all sites relevant for the market considered over an adequate period to even out normal fluctuations	1
	Representativeness CVi:	#NUM!	Temporal correlation:		1. Less than 3 years of difference to the time period of the dataset	1	1. Less than 3 years of difference to the time period of the dataset	1	1. Less than 3 years of difference to the time period of the dataset	1	1. Less than 3 years of difference to the time period of the dataset	1	1. Less than 3 years of difference to the time period of the dataset	1	1. Less than 3 years of difference to the time period of the dataset	1	1. Less than 3 years of difference to the time period of the dataset	1	1. Less than 3 years of difference to the time period of the dataset	1	1. Less than 3 years of difference to the time period of the dataset	1	1. Less than 3 years of difference to the time period of the dataset	1	1. Less than 3 years of difference to the time period of the dataset	1	1. Less than 3 years of difference to the time period of the dataset	1	1. Less than 3 years of difference to the time period of the dataset	1	1. Less than 3 years of difference to the time period of the dataset	1	1. Less than 3 years of difference to the time period of the dataset	1	1. Less than 3 years of difference to the time period of the dataset	1	1. Less than 3 years of difference to the time period of the dataset	1	1. Less than 3 years of difference to the time period of the dataset	1	1. Less than 3 years of difference to the time period of the dataset	1	1. Less than 3 years of difference to the time period of the dataset	1
	Spread σgs	#DIV/0!	Geographic correlation:		1. Data from area under study	1	1. Data from area under study	1	1. Data from area under study	1	1. Data from area under study	1	1. Data from area under study	1	1. Data from area under study	1	1. Data from area under study	1	1. Data from area under study	1	1. Data from area under study	1	1. Data from area under study	1	1. Data from area under study	1	1. Data from area under study	1	1. Data from area under study	1	1. Data from area under study	1	1. Data from area under study	1	1. Data from area under study	1	1. Data from area under study	1	1. Data from area under study	1	1. Data from area under study	1	1. Data from area under study	1
	Spread, σCVi	#DIV/0!	Further techonological correlation:		1. Data from enterprises, processes and materials under study	1	1. Data from enterprises, processes and materials under study	1	1. Data from enterprises, processes and materials under study	1	1. Data from enterprises, processes and materials under study	1	1. Data from enterprises, processes and materials under study	1	1. Data from enterprises, processes and materials under study	1	1. Data from enterprises, processes and materials under study	1	1. Data from enterprises, processes and materials under study	1	1. Data from enterprises, processes and materials under study	1	1. Data from enterprises, processes and materials under study	1	1. Data from enterprises, processes and materials under study	1	1. Data from enterprises, processes and materials under study	1	1. Data from enterprises, processes and materials under study	1	1. Data from enterprises, processes and materials under study	1	1. Data from enterprises, processes and materials under study	1	1. Data from enterprises, processes and materials under study	1	1. Data from enterprises, processes and materials under study	1	1. Data from enterprises, processes and materials under study	1	1. Data from enterprises, processes and materials under study	1	1. Data from enterprises, processes and materials under study	1
	Overall dispersion CV	#DIV/0!	(Sample size):		1. n = >100, continous measurement, balance of purchased products	1	1. n = >100, continous measurement, balance of purchased products	1	1. n = >100, continous measurement, balance of purchased products	1	1. n = >100, continous measurement, balance of purchased products	1	1. n = >100, continous measurement, balance of purchased products	1	1. n = >100, continous measurement, balance of purchased products	1	1. n = >100, continous measurement, balance of purchased products	1	1. n = >100, continous measurement, balance of purchased products	1	1. n = >100, continous measurement, balance of purchased products	1	1. n = >100, continous measurement, balance of purchased products	1	1. n = >100, continous measurement, balance of purchased products	1	1. n = >100, continous measurement, balance of purchased products	1	1. n = >100, continous measurement, balance of purchased products	1	1. n = >100, continous measurement, balance of purchased products	1	1. n = >100, continous measurement, balance of purchased products	1	1. n = >100, continous measurement, balance of purchased products	1	1. n = >100, continous measurement, balance of purchased products	1	1. n = >100, continous measurement, balance of purchased products	1	1. n = >100, continous measurement, balance of purchased products	1	1. n = >100, continous measurement, balance of purchased products	1
	Overall dispersion Phi	#DIV/0!	Representativeness factor as σgr:		1		1		1		1		1		1		1		1		1		1		1		1		1		1		1		1		1		1		1		1
	Overall dispersion SD95	#NUM!		Wi =
	Weighted mean, x̅a(wt):	#DIV/0!
	x̅g=	#NUM!	Inherent uncertainty as σCVi:		0.05		0.05		0.05		0.05		0.05		0.05		0.05		0.05		0.05		0.05		0.05		0.05		0.05		0.05		0.05		0.05		0.05		0.05		0.05		0.05
	Inherent uncertainty σgi:	FALSE	Reliability:		1. Verified data based on measurements	1	1. Verified data based on measurements	1	1. Verified data based on measurements	1	1. Verified data based on measurements	1	1. Verified data based on measurements	1	1. Verified data based on measurements	1	1. Verified data based on measurements	1	1. Verified data based on measurements	1	1. Verified data based on measurements	1	1. Verified data based on measurements	1	1. Verified data based on measurements	1	1. Verified data based on measurements	1	1. Verified data based on measurements	1	1. Verified data based on measurements	1	1. Verified data based on measurements	1	1. Verified data based on measurements	1	1. Verified data based on measurements	1	1. Verified data based on measurements	1	1. Verified data based on measurements	1	1. Verified data based on measurements	1
	Inherent uncertainty CVi:	FALSE	Completeness:		1. Representative data from all sites relevant for the market considered over an adequate period to even out normal fluctuations	1	1. Representative data from all sites relevant for the market considered over an adequate period to even out normal fluctuations	1	1. Representative data from all sites relevant for the market considered over an adequate period to even out normal fluctuations	1	1. Representative data from all sites relevant for the market considered over an adequate period to even out normal fluctuations	1	1. Representative data from all sites relevant for the market considered over an adequate period to even out normal fluctuations	1	1. Representative data from all sites relevant for the market considered over an adequate period to even out normal fluctuations	1	1. Representative data from all sites relevant for the market considered over an adequate period to even out normal fluctuations	1	1. Representative data from all sites relevant for the market considered over an adequate period to even out normal fluctuations	1	1. Representative data from all sites relevant for the market considered over an adequate period to even out normal fluctuations	1	1. Representative data from all sites relevant for the market considered over an adequate period to even out normal fluctuations	1	1. Representative data from all sites relevant for the market considered over an adequate period to even out normal fluctuations	1	1. Representative data from all sites relevant for the market considered over an adequate period to even out normal fluctuations	1	1. Representative data from all sites relevant for the market considered over an adequate period to even out normal fluctuations	1	1. Representative data from all sites relevant for the market considered over an adequate period to even out normal fluctuations	1	1. Representative data from all sites relevant for the market considered over an adequate period to even out normal fluctuations	1	1. Representative data from all sites relevant for the market considered over an adequate period to even out normal fluctuations	1	1. Representative data from all sites relevant for the market considered over an adequate period to even out normal fluctuations	1	1. Representative data from all sites relevant for the market considered over an adequate period to even out normal fluctuations	1	1. Representative data from all sites relevant for the market considered over an adequate period to even out normal fluctuations	1	1. Representative data from all sites relevant for the market considered over an adequate period to even out normal fluctuations	1
	Representativeness CVi:	#NUM!	Temporal correlation:		1. Less than 3 years of difference to the time period of the dataset	1	1. Less than 3 years of difference to the time period of the dataset	1	1. Less than 3 years of difference to the time period of the dataset	1	1. Less than 3 years of difference to the time period of the dataset	1	1. Less than 3 years of difference to the time period of the dataset	1	1. Less than 3 years of difference to the time period of the dataset	1	1. Less than 3 years of difference to the time period of the dataset	1	1. Less than 3 years of difference to the time period of the dataset	1	1. Less than 3 years of difference to the time period of the dataset	1	1. Less than 3 years of difference to the time period of the dataset	1	1. Less than 3 years of difference to the time period of the dataset	1	1. Less than 3 years of difference to the time period of the dataset	1	1. Less than 3 years of difference to the time period of the dataset	1	1. Less than 3 years of difference to the time period of the dataset	1	1. Less than 3 years of difference to the time period of the dataset	1	1. Less than 3 years of difference to the time period of the dataset	1	1. Less than 3 years of difference to the time period of the dataset	1	1. Less than 3 years of difference to the time period of the dataset	1	1. Less than 3 years of difference to the time period of the dataset	1	1. Less than 3 years of difference to the time period of the dataset	1
	Spread σgs	#DIV/0!	Geographic correlation:		1. Data from area under study	1	1. Data from area under study	1	1. Data from area under study	1	1. Data from area under study	1	1. Data from area under study	1	1. Data from area under study	1	1. Data from area under study	1	1. Data from area under study	1	1. Data from area under study	1	1. Data from area under study	1	1. Data from area under study	1	1. Data from area under study	1	1. Data from area under study	1	1. Data from area under study	1	1. Data from area under study	1	1. Data from area under study	1	1. Data from area under study	1	1. Data from area under study	1	1. Data from area under study	1	1. Data from area under study	1
	Spread, σCVi	#DIV/0!	Further techonological correlation:		1. Data from enterprises, processes and materials under study	1	1. Data from enterprises, processes and materials under study	1	1. Data from enterprises, processes and materials under study	1	1. Data from enterprises, processes and materials under study	1	1. Data from enterprises, processes and materials under study	1	1. Data from enterprises, processes and materials under study	1	1. Data from enterprises, processes and materials under study	1	1. Data from enterprises, processes and materials under study	1	1. Data from enterprises, processes and materials under study	1	1. Data from enterprises, processes and materials under study	1	1. Data from enterprises, processes and materials under study	1	1. Data from enterprises, processes and materials under study	1	1. Data from enterprises, processes and materials under study	1	1. Data from enterprises, processes and materials under study	1	1. Data from enterprises, processes and materials under study	1	1. Data from enterprises, processes and materials under study	1	1. Data from enterprises, processes and materials under study	1	1. Data from enterprises, processes and materials under study	1	1. Data from enterprises, processes and materials under study	1	1. Data from enterprises, processes and materials under study	1
	Overall dispersion CV	#DIV/0!	(Sample size):		1. n = >100, continous measurement, balance of purchased products	1	1. n = >100, continous measurement, balance of purchased products	1	1. n = >100, continous measurement, balance of purchased products	1	1. n = >100, continous measurement, balance of purchased products	1	1. n = >100, continous measurement, balance of purchased products	1	1. n = >100, continous measurement, balance of purchased products	1	1. n = >100, continous measurement, balance of purchased products	1	1. n = >100, continous measurement, balance of purchased products	1	1. n = >100, continous measurement, balance of purchased products	1	1. n = >100, continous measurement, balance of purchased products	1	1. n = >100, continous measurement, balance of purchased products	1	1. n = >100, continous measurement, balance of purchased products	1	1. n = >100, continous measurement, balance of purchased products	1	1. n = >100, continous measurement, balance of purchased products	1	1. n = >100, continous measurement, balance of purchased products	1	1. n = >100, continous measurement, balance of purchased products	1	1. n = >100, continous measurement, balance of purchased products	1	1. n = >100, continous measurement, balance of purchased products	1	1. n = >100, continous measurement, balance of purchased products	1	1. n = >100, continous measurement, balance of purchased products	1
	Overall dispersion Phi	#DIV/0!	Representativeness factor as σgr:		1		1		1		1		1		1		1		1		1		1		1		1		1		1		1		1		1		1		1		1
	Overall dispersion SD95	#NUM!		Wi =
			Economic outputs			0
	Weighted mean, x̅a(wt):	#DIV/0!	Pangasius fish	kg	1000
	x̅g=	1000	Inherent uncertainty as σCVi:		0		0.05		0.05		0.05		0.05		0.05		0.05		0.05		0.05		0.05		0.05		0.05		0.05		0.05		0.05		0.05		0.05		0.05		0.05		0.05
	Inherent uncertainty σgi:	FALSE	Reliability:		1. Verified data based on measurements	1	1. Verified data based on measurements	1	1. Verified data based on measurements	1	1. Verified data based on measurements	1	1. Verified data based on measurements	1	1. Verified data based on measurements	1	1. Verified data based on measurements	1	1. Verified data based on measurements	1	1. Verified data based on measurements	1	1. Verified data based on measurements	1	1. Verified data based on measurements	1	1. Verified data based on measurements	1	1. Verified data based on measurements	1	1. Verified data based on measurements	1	1. Verified data based on measurements	1	1. Verified data based on measurements	1	1. Verified data based on measurements	1	1. Verified data based on measurements	1	1. Verified data based on measurements	1	1. Verified data based on measurements	1
	Inherent uncertainty CVi:	FALSE	Completeness:		1. Representative data from all sites relevant for the market considered over an adequate period to even out normal fluctuations	1	1. Representative data from all sites relevant for the market considered over an adequate period to even out normal fluctuations	1	1. Representative data from all sites relevant for the market considered over an adequate period to even out normal fluctuations	1	1. Representative data from all sites relevant for the market considered over an adequate period to even out normal fluctuations	1	1. Representative data from all sites relevant for the market considered over an adequate period to even out normal fluctuations	1	1. Representative data from all sites relevant for the market considered over an adequate period to even out normal fluctuations	1	1. Representative data from all sites relevant for the market considered over an adequate period to even out normal fluctuations	1	1. Representative data from all sites relevant for the market considered over an adequate period to even out normal fluctuations	1	1. Representative data from all sites relevant for the market considered over an adequate period to even out normal fluctuations	1	1. Representative data from all sites relevant for the market considered over an adequate period to even out normal fluctuations	1	1. Representative data from all sites relevant for the market considered over an adequate period to even out normal fluctuations	1	1. Representative data from all sites relevant for the market considered over an adequate period to even out normal fluctuations	1	1. Representative data from all sites relevant for the market considered over an adequate period to even out normal fluctuations	1	1. Representative data from all sites relevant for the market considered over an adequate period to even out normal fluctuations	1	1. Representative data from all sites relevant for the market considered over an adequate period to even out normal fluctuations	1	1. Representative data from all sites relevant for the market considered over an adequate period to even out normal fluctuations	1	1. Representative data from all sites relevant for the market considered over an adequate period to even out normal fluctuations	1	1. Representative data from all sites relevant for the market considered over an adequate period to even out normal fluctuations	1	1. Representative data from all sites relevant for the market considered over an adequate period to even out normal fluctuations	1	1. Representative data from all sites relevant for the market considered over an adequate period to even out normal fluctuations	1
	Representativeness CVi:	#NUM!	Temporal correlation:		1. Less than 3 years of difference to the time period of the dataset	1	1. Less than 3 years of difference to the time period of the dataset	1	1. Less than 3 years of difference to the time period of the dataset	1	1. Less than 3 years of difference to the time period of the dataset	1	1. Less than 3 years of difference to the time period of the dataset	1	1. Less than 3 years of difference to the time period of the dataset	1	1. Less than 3 years of difference to the time period of the dataset	1	1. Less than 3 years of difference to the time period of the dataset	1	1. Less than 3 years of difference to the time period of the dataset	1	1. Less than 3 years of difference to the time period of the dataset	1	1. Less than 3 years of difference to the time period of the dataset	1	1. Less than 3 years of difference to the time period of the dataset	1	1. Less than 3 years of difference to the time period of the dataset	1	1. Less than 3 years of difference to the time period of the dataset	1	1. Less than 3 years of difference to the time period of the dataset	1	1. Less than 3 years of difference to the time period of the dataset	1	1. Less than 3 years of difference to the time period of the dataset	1	1. Less than 3 years of difference to the time period of the dataset	1	1. Less than 3 years of difference to the time period of the dataset	1	1. Less than 3 years of difference to the time period of the dataset	1
	Spread σgs	#DIV/0!	Geographic correlation:		1. Data from area under study	1	1. Data from area under study	1	1. Data from area under study	1	1. Data from area under study	1	1. Data from area under study	1	1. Data from area under study	1	1. Data from area under study	1	1. Data from area under study	1	1. Data from area under study	1	1. Data from area under study	1	1. Data from area under study	1	1. Data from area under study	1	1. Data from area under study	1	1. Data from area under study	1	1. Data from area under study	1	1. Data from area under study	1	1. Data from area under study	1	1. Data from area under study	1	1. Data from area under study	1	1. Data from area under study	1
	Spread, σCVi	#DIV/0!	Further techonological correlation:		1. Data from enterprises, processes and materials under study	1	1. Data from enterprises, processes and materials under study	1	1. Data from enterprises, processes and materials under study	1	1. Data from enterprises, processes and materials under study	1	1. Data from enterprises, processes and materials under study	1	1. Data from enterprises, processes and materials under study	1	1. Data from enterprises, processes and materials under study	1	1. Data from enterprises, processes and materials under study	1	1. Data from enterprises, processes and materials under study	1	1. Data from enterprises, processes and materials under study	1	1. Data from enterprises, processes and materials under study	1	1. Data from enterprises, processes and materials under study	1	1. Data from enterprises, processes and materials under study	1	1. Data from enterprises, processes and materials under study	1	1. Data from enterprises, processes and materials under study	1	1. Data from enterprises, processes and materials under study	1	1. Data from enterprises, processes and materials under study	1	1. Data from enterprises, processes and materials under study	1	1. Data from enterprises, processes and materials under study	1	1. Data from enterprises, processes and materials under study	1
	Overall dispersion CV	#DIV/0!	(Sample size):		1. n = >100, continous measurement, balance of purchased products	1	1. n = >100, continous measurement, balance of purchased products	1	1. n = >100, continous measurement, balance of purchased products	1	1. n = >100, continous measurement, balance of purchased products	1	1. n = >100, continous measurement, balance of purchased products	1	1. n = >100, continous measurement, balance of purchased products	1	1. n = >100, continous measurement, balance of purchased products	1	1. n = >100, continous measurement, balance of purchased products	1	1. n = >100, continous measurement, balance of purchased products	1	1. n = >100, continous measurement, balance of purchased products	1	1. n = >100, continous measurement, balance of purchased products	1	1. n = >100, continous measurement, balance of purchased products	1	1. n = >100, continous measurement, balance of purchased products	1	1. n = >100, continous measurement, balance of purchased products	1	1. n = >100, continous measurement, balance of purchased products	1	1. n = >100, continous measurement, balance of purchased products	1	1. n = >100, continous measurement, balance of purchased products	1	1. n = >100, continous measurement, balance of purchased products	1	1. n = >100, continous measurement, balance of purchased products	1	1. n = >100, continous measurement, balance of purchased products	1
	Overall dispersion Phi	#DIV/0!	Representativeness factor as σgr:		1		1		1		1		1		1		1		1		1		1		1		1		1		1		1		1		1		1		1		1
	Overall dispersion SD95	#NUM!		Wi =	#DIV/0!	#DIV/0!
	Weighted mean, x̅a(wt):	#DIV/0!
	x̅g=	#NUM!	Inherent uncertainty as σCVi:		0.05		0.05		0.05		0.05		0.05		0.05		0.05		0.05		0.05		0.05		0.05		0.05		0.05		0.05		0.05		0.05		0.05		0.05		0.05		0.05
	Inherent uncertainty σgi:	FALSE	Reliability:		1. Verified data based on measurements	1	1. Verified data based on measurements	1	1. Verified data based on measurements	1	1. Verified data based on measurements	1	1. Verified data based on measurements	1	1. Verified data based on measurements	1	1. Verified data based on measurements	1	1. Verified data based on measurements	1	1. Verified data based on measurements	1	1. Verified data based on measurements	1	1. Verified data based on measurements	1	1. Verified data based on measurements	1	1. Verified data based on measurements	1	1. Verified data based on measurements	1	1. Verified data based on measurements	1	1. Verified data based on measurements	1	1. Verified data based on measurements	1	1. Verified data based on measurements	1	1. Verified data based on measurements	1	1. Verified data based on measurements	1
	Inherent uncertainty CVi:	FALSE	Completeness:		1. Representative data from all sites relevant for the market considered over an adequate period to even out normal fluctuations	1	1. Representative data from all sites relevant for the market considered over an adequate period to even out normal fluctuations	1	1. Representative data from all sites relevant for the market considered over an adequate period to even out normal fluctuations	1	1. Representative data from all sites relevant for the market considered over an adequate period to even out normal fluctuations	1	1. Representative data from all sites relevant for the market considered over an adequate period to even out normal fluctuations	1	1. Representative data from all sites relevant for the market considered over an adequate period to even out normal fluctuations	1	1. Representative data from all sites relevant for the market considered over an adequate period to even out normal fluctuations	1	1. Representative data from all sites relevant for the market considered over an adequate period to even out normal fluctuations	1	1. Representative data from all sites relevant for the market considered over an adequate period to even out normal fluctuations	1	1. Representative data from all sites relevant for the market considered over an adequate period to even out normal fluctuations	1	1. Representative data from all sites relevant for the market considered over an adequate period to even out normal fluctuations	1	1. Representative data from all sites relevant for the market considered over an adequate period to even out normal fluctuations	1	1. Representative data from all sites relevant for the market considered over an adequate period to even out normal fluctuations	1	1. Representative data from all sites relevant for the market considered over an adequate period to even out normal fluctuations	1	1. Representative data from all sites relevant for the market considered over an adequate period to even out normal fluctuations	1	1. Representative data from all sites relevant for the market considered over an adequate period to even out normal fluctuations	1	1. Representative data from all sites relevant for the market considered over an adequate period to even out normal fluctuations	1	1. Representative data from all sites relevant for the market considered over an adequate period to even out normal fluctuations	1	1. Representative data from all sites relevant for the market considered over an adequate period to even out normal fluctuations	1	1. Representative data from all sites relevant for the market considered over an adequate period to even out normal fluctuations	1
	Representativeness CVi:	#NUM!	Temporal correlation:		1. Less than 3 years of difference to the time period of the dataset	1	1. Less than 3 years of difference to the time period of the dataset	1	1. Less than 3 years of difference to the time period of the dataset	1	1. Less than 3 years of difference to the time period of the dataset	1	1. Less than 3 years of difference to the time period of the dataset	1	1. Less than 3 years of difference to the time period of the dataset	1	1. Less than 3 years of difference to the time period of the dataset	1	1. Less than 3 years of difference to the time period of the dataset	1	1. Less than 3 years of difference to the time period of the dataset	1	1. Less than 3 years of difference to the time period of the dataset	1	1. Less than 3 years of difference to the time period of the dataset	1	1. Less than 3 years of difference to the time period of the dataset	1	1. Less than 3 years of difference to the time period of the dataset	1	1. Less than 3 years of difference to the time period of the dataset	1	1. Less than 3 years of difference to the time period of the dataset	1	1. Less than 3 years of difference to the time period of the dataset	1	1. Less than 3 years of difference to the time period of the dataset	1	1. Less than 3 years of difference to the time period of the dataset	1	1. Less than 3 years of difference to the time period of the dataset	1	1. Less than 3 years of difference to the time period of the dataset	1
	Spread σgs	#DIV/0!	Geographic correlation:		1. Data from area under study	1	1. Data from area under study	1	1. Data from area under study	1	1. Data from area under study	1	1. Data from area under study	1	1. Data from area under study	1	1. Data from area under study	1	1. Data from area under study	1	1. Data from area under study	1	1. Data from area under study	1	1. Data from area under study	1	1. Data from area under study	1	1. Data from area under study	1	1. Data from area under study	1	1. Data from area under study	1	1. Data from area under study	1	1. Data from area under study	1	1. Data from area under study	1	1. Data from area under study	1	1. Data from area under study	1
	Spread, σCVi	#DIV/0!	Further techonological correlation:		1. Data from enterprises, processes and materials under study	1	1. Data from enterprises, processes and materials under study	1	1. Data from enterprises, processes and materials under study	1	1. Data from enterprises, processes and materials under study	1	1. Data from enterprises, processes and materials under study	1	1. Data from enterprises, processes and materials under study	1	1. Data from enterprises, processes and materials under study	1	1. Data from enterprises, processes and materials under study	1	1. Data from enterprises, processes and materials under study	1	1. Data from enterprises, processes and materials under study	1	1. Data from enterprises, processes and materials under study	1	1. Data from enterprises, processes and materials under study	1	1. Data from enterprises, processes and materials under study	1	1. Data from enterprises, processes and materials under study	1	1. Data from enterprises, processes and materials under study	1	1. Data from enterprises, processes and materials under study	1	1. Data from enterprises, processes and materials under study	1	1. Data from enterprises, processes and materials under study	1	1. Data from enterprises, processes and materials under study	1	1. Data from enterprises, processes and materials under study	1
	Overall dispersion CV	#DIV/0!	(Sample size):		1. n = >100, continous measurement, balance of purchased products	1	1. n = >100, continous measurement, balance of purchased products	1	1. n = >100, continous measurement, balance of purchased products	1	1. n = >100, continous measurement, balance of purchased products	1	1. n = >100, continous measurement, balance of purchased products	1	1. n = >100, continous measurement, balance of purchased products	1	1. n = >100, continous measurement, balance of purchased products	1	1. n = >100, continous measurement, balance of purchased products	1	1. n = >100, continous measurement, balance of purchased products	1	1. n = >100, continous measurement, balance of purchased products	1	1. n = >100, continous measurement, balance of purchased products	1	1. n = >100, continous measurement, balance of purchased products	1	1. n = >100, continous measurement, balance of purchased products	1	1. n = >100, continous measurement, balance of purchased products	1	1. n = >100, continous measurement, balance of purchased products	1	1. n = >100, continous measurement, balance of purchased products	1	1. n = >100, continous measurement, balance of purchased products	1	1. n = >100, continous measurement, balance of purchased products	1	1. n = >100, continous measurement, balance of purchased products	1	1. n = >100, continous measurement, balance of purchased products	1
	Overall dispersion Phi	#DIV/0!	Representativeness factor as σgr:		1		1		1		1		1		1		1		1		1		1		1		1		1		1		1		1		1		1		1		1
	Overall dispersion SD95	#NUM!		Wi =
	Weighted mean, x̅a(wt):	#DIV/0!
	x̅g=	#NUM!	Inherent uncertainty as σCVi:		0.05		0.05		0.05		0.05		0.05		0.05		0.05		0.05		0.05		0.05		0.05		0.05		0.05		0.05		0.05		0.05		0.05		0.05		0.05		0.05
	Inherent uncertainty σgi:	FALSE	Reliability:		1. Verified data based on measurements	1	1. Verified data based on measurements	1	1. Verified data based on measurements	1	1. Verified data based on measurements	1	1. Verified data based on measurements	1	1. Verified data based on measurements	1	1. Verified data based on measurements	1	1. Verified data based on measurements	1	1. Verified data based on measurements	1	1. Verified data based on measurements	1	1. Verified data based on measurements	1	1. Verified data based on measurements	1	1. Verified data based on measurements	1	1. Verified data based on measurements	1	1. Verified data based on measurements	1	1. Verified data based on measurements	1	1. Verified data based on measurements	1	1. Verified data based on measurements	1	1. Verified data based on measurements	1	1. Verified data based on measurements	1
	Inherent uncertainty CVi:	FALSE	Completeness:		1. Representative data from all sites relevant for the market considered over an adequate period to even out normal fluctuations	1	1. Representative data from all sites relevant for the market considered over an adequate period to even out normal fluctuations	1	1. Representative data from all sites relevant for the market considered over an adequate period to even out normal fluctuations	1	1. Representative data from all sites relevant for the market considered over an adequate period to even out normal fluctuations	1	1. Representative data from all sites relevant for the market considered over an adequate period to even out normal fluctuations	1	1. Representative data from all sites relevant for the market considered over an adequate period to even out normal fluctuations	1	1. Representative data from all sites relevant for the market considered over an adequate period to even out normal fluctuations	1	1. Representative data from all sites relevant for the market considered over an adequate period to even out normal fluctuations	1	1. Representative data from all sites relevant for the market considered over an adequate period to even out normal fluctuations	1	1. Representative data from all sites relevant for the market considered over an adequate period to even out normal fluctuations	1	1. Representative data from all sites relevant for the market considered over an adequate period to even out normal fluctuations	1	1. Representative data from all sites relevant for the market considered over an adequate period to even out normal fluctuations	1	1. Representative data from all sites relevant for the market considered over an adequate period to even out normal fluctuations	1	1. Representative data from all sites relevant for the market considered over an adequate period to even out normal fluctuations	1	1. Representative data from all sites relevant for the market considered over an adequate period to even out normal fluctuations	1	1. Representative data from all sites relevant for the market considered over an adequate period to even out normal fluctuations	1	1. Representative data from all sites relevant for the market considered over an adequate period to even out normal fluctuations	1	1. Representative data from all sites relevant for the market considered over an adequate period to even out normal fluctuations	1	1. Representative data from all sites relevant for the market considered over an adequate period to even out normal fluctuations	1	1. Representative data from all sites relevant for the market considered over an adequate period to even out normal fluctuations	1
	Representativeness CVi:	#NUM!	Temporal correlation:		1. Less than 3 years of difference to the time period of the dataset	1	1. Less than 3 years of difference to the time period of the dataset	1	1. Less than 3 years of difference to the time period of the dataset	1	1. Less than 3 years of difference to the time period of the dataset	1	1. Less than 3 years of difference to the time period of the dataset	1	1. Less than 3 years of difference to the time period of the dataset	1	1. Less than 3 years of difference to the time period of the dataset	1	1. Less than 3 years of difference to the time period of the dataset	1	1. Less than 3 years of difference to the time period of the dataset	1	1. Less than 3 years of difference to the time period of the dataset	1	1. Less than 3 years of difference to the time period of the dataset	1	1. Less than 3 years of difference to the time period of the dataset	1	1. Less than 3 years of difference to the time period of the dataset	1	1. Less than 3 years of difference to the time period of the dataset	1	1. Less than 3 years of difference to the time period of the dataset	1	1. Less than 3 years of difference to the time period of the dataset	1	1. Less than 3 years of difference to the time period of the dataset	1	1. Less than 3 years of difference to the time period of the dataset	1	1. Less than 3 years of difference to the time period of the dataset	1	1. Less than 3 years of difference to the time period of the dataset	1
	Spread σgs	#DIV/0!	Geographic correlation:		1. Data from area under study	1	1. Data from area under study	1	1. Data from area under study	1	1. Data from area under study	1	1. Data from area under study	1	1. Data from area under study	1	1. Data from area under study	1	1. Data from area under study	1	1. Data from area under study	1	1. Data from area under study	1	1. Data from area under study	1	1. Data from area under study	1	1. Data from area under study	1	1. Data from area under study	1	1. Data from area under study	1	1. Data from area under study	1	1. Data from area under study	1	1. Data from area under study	1	1. Data from area under study	1	1. Data from area under study	1
	Spread, σCVi	#DIV/0!	Further techonological correlation:		1. Data from enterprises, processes and materials under study	1	1. Data from enterprises, processes and materials under study	1	1. Data from enterprises, processes and materials under study	1	1. Data from enterprises, processes and materials under study	1	1. Data from enterprises, processes and materials under study	1	1. Data from enterprises, processes and materials under study	1	1. Data from enterprises, processes and materials under study	1	1. Data from enterprises, processes and materials under study	1	1. Data from enterprises, processes and materials under study	1	1. Data from enterprises, processes and materials under study	1	1. Data from enterprises, processes and materials under study	1	1. Data from enterprises, processes and materials under study	1	1. Data from enterprises, processes and materials under study	1	1. Data from enterprises, processes and materials under study	1	1. Data from enterprises, processes and materials under study	1	1. Data from enterprises, processes and materials under study	1	1. Data from enterprises, processes and materials under study	1	1. Data from enterprises, processes and materials under study	1	1. Data from enterprises, processes and materials under study	1	1. Data from enterprises, processes and materials under study	1
	Overall dispersion CV	#DIV/0!	(Sample size):		1. n = >100, continous measurement, balance of purchased products	1	1. n = >100, continous measurement, balance of purchased products	1	1. n = >100, continous measurement, balance of purchased products	1	1. n = >100, continous measurement, balance of purchased products	1	1. n = >100, continous measurement, balance of purchased products	1	1. n = >100, continous measurement, balance of purchased products	1	1. n = >100, continous measurement, balance of purchased products	1	1. n = >100, continous measurement, balance of purchased products	1	1. n = >100, continous measurement, balance of purchased products	1	1. n = >100, continous measurement, balance of purchased products	1	1. n = >100, continous measurement, balance of purchased products	1	1. n = >100, continous measurement, balance of purchased products	1	1. n = >100, continous measurement, balance of purchased products	1	1. n = >100, continous measurement, balance of purchased products	1	1. n = >100, continous measurement, balance of purchased products	1	1. n = >100, continous measurement, balance of purchased products	1	1. n = >100, continous measurement, balance of purchased products	1	1. n = >100, continous measurement, balance of purchased products	1	1. n = >100, continous measurement, balance of purchased products	1	1. n = >100, continous measurement, balance of purchased products	1
	Overall dispersion Phi	#DIV/0!	Representativeness factor as σgr:		1		1		1		1		1		1		1		1		1		1		1		1		1		1		1		1		1		1		1		1
	Overall dispersion SD95	#NUM!		Wi =
			Environmental outputs			0
	Weighted mean, x̅a(wt):	47.1	Ammonium, to freshwater	kg	47.1
	x̅g=	47.1	Inherent uncertainty as σCVi:		0.05		0.05		0.05		0.05		0.05		0.05		0.05		0.05		0.05		0.05		0.05		0.05		0.05		0.05		0.05		0.05		0.05		0.05		0.05		0.05
	Inherent uncertainty σgi:	1.05448	Reliability:		2. Verified data partly based on assumptions OR non-verified data based on measurements	1.05	1. Verified data based on measurements	1	1. Verified data based on measurements	1	1. Verified data based on measurements	1	1. Verified data based on measurements	1	1. Verified data based on measurements	1	1. Verified data based on measurements	1	1. Verified data based on measurements	1	1. Verified data based on measurements	1	1. Verified data based on measurements	1	1. Verified data based on measurements	1	1. Verified data based on measurements	1	1. Verified data based on measurements	1	1. Verified data based on measurements	1	1. Verified data based on measurements	1	1. Verified data based on measurements	1	1. Verified data based on measurements	1	1. Verified data based on measurements	1	1. Verified data based on measurements	1	1. Verified data based on measurements	1
	Inherent uncertainty CVi:	0.05	Completeness:		3. Representative data from only some sites (<<50%) relevant for the market considered or >50% of sites but from shorter periods	1.05	1. Representative data from all sites relevant for the market considered over an adequate period to even out normal fluctuations	1	1. Representative data from all sites relevant for the market considered over an adequate period to even out normal fluctuations	1	1. Representative data from all sites relevant for the market considered over an adequate period to even out normal fluctuations	1	1. Representative data from all sites relevant for the market considered over an adequate period to even out normal fluctuations	1	1. Representative data from all sites relevant for the market considered over an adequate period to even out normal fluctuations	1	1. Representative data from all sites relevant for the market considered over an adequate period to even out normal fluctuations	1	1. Representative data from all sites relevant for the market considered over an adequate period to even out normal fluctuations	1	1. Representative data from all sites relevant for the market considered over an adequate period to even out normal fluctuations	1	1. Representative data from all sites relevant for the market considered over an adequate period to even out normal fluctuations	1	1. Representative data from all sites relevant for the market considered over an adequate period to even out normal fluctuations	1	1. Representative data from all sites relevant for the market considered over an adequate period to even out normal fluctuations	1	1. Representative data from all sites relevant for the market considered over an adequate period to even out normal fluctuations	1	1. Representative data from all sites relevant for the market considered over an adequate period to even out normal fluctuations	1	1. Representative data from all sites relevant for the market considered over an adequate period to even out normal fluctuations	1	1. Representative data from all sites relevant for the market considered over an adequate period to even out normal fluctuations	1	1. Representative data from all sites relevant for the market considered over an adequate period to even out normal fluctuations	1	1. Representative data from all sites relevant for the market considered over an adequate period to even out normal fluctuations	1	1. Representative data from all sites relevant for the market considered over an adequate period to even out normal fluctuations	1	1. Representative data from all sites relevant for the market considered over an adequate period to even out normal fluctuations	1
	Representativeness CVi:	0.0383764	Temporal correlation:		1. Less than 3 years of difference to the time period of the dataset	1	1. Less than 3 years of difference to the time period of the dataset	1	1. Less than 3 years of difference to the time period of the dataset	1	1. Less than 3 years of difference to the time period of the dataset	1	1. Less than 3 years of difference to the time period of the dataset	1	1. Less than 3 years of difference to the time period of the dataset	1	1. Less than 3 years of difference to the time period of the dataset	1	1. Less than 3 years of difference to the time period of the dataset	1	1. Less than 3 years of difference to the time period of the dataset	1	1. Less than 3 years of difference to the time period of the dataset	1	1. Less than 3 years of difference to the time period of the dataset	1	1. Less than 3 years of difference to the time period of the dataset	1	1. Less than 3 years of difference to the time period of the dataset	1	1. Less than 3 years of difference to the time period of the dataset	1	1. Less than 3 years of difference to the time period of the dataset	1	1. Less than 3 years of difference to the time period of the dataset	1	1. Less than 3 years of difference to the time period of the dataset	1	1. Less than 3 years of difference to the time period of the dataset	1	1. Less than 3 years of difference to the time period of the dataset	1	1. Less than 3 years of difference to the time period of the dataset	1
	Spread σgs	#DIV/0!	Geographic correlation:		1. Data from area under study	1	1. Data from area under study	1	1. Data from area under study	1	1. Data from area under study	1	1. Data from area under study	1	1. Data from area under study	1	1. Data from area under study	1	1. Data from area under study	1	1. Data from area under study	1	1. Data from area under study	1	1. Data from area under study	1	1. Data from area under study	1	1. Data from area under study	1	1. Data from area under study	1	1. Data from area under study	1	1. Data from area under study	1	1. Data from area under study	1	1. Data from area under study	1	1. Data from area under study	1	1. Data from area under study	1
	Spread, σCVi	0.287	Further techonological correlation:		1. Data from enterprises, processes and materials under study	1	1. Data from enterprises, processes and materials under study	1	1. Data from enterprises, processes and materials under study	1	1. Data from enterprises, processes and materials under study	1	1. Data from enterprises, processes and materials under study	1	1. Data from enterprises, processes and materials under study	1	1. Data from enterprises, processes and materials under study	1	1. Data from enterprises, processes and materials under study	1	1. Data from enterprises, processes and materials under study	1	1. Data from enterprises, processes and materials under study	1	1. Data from enterprises, processes and materials under study	1	1. Data from enterprises, processes and materials under study	1	1. Data from enterprises, processes and materials under study	1	1. Data from enterprises, processes and materials under study	1	1. Data from enterprises, processes and materials under study	1	1. Data from enterprises, processes and materials under study	1	1. Data from enterprises, processes and materials under study	1	1. Data from enterprises, processes and materials under study	1	1. Data from enterprises, processes and materials under study	1	1. Data from enterprises, processes and materials under study	1
	Overall dispersion CV	0.29384	(Sample size):		2. n = >20	1.02	1. n = >100, continous measurement, balance of purchased products	1	1. n = >100, continous measurement, balance of purchased products	1	1. n = >100, continous measurement, balance of purchased products	1	1. n = >100, continous measurement, balance of purchased products	1	1. n = >100, continous measurement, balance of purchased products	1	1. n = >100, continous measurement, balance of purchased products	1	1. n = >100, continous measurement, balance of purchased products	1	1. n = >100, continous measurement, balance of purchased products	1	1. n = >100, continous measurement, balance of purchased products	1	1. n = >100, continous measurement, balance of purchased products	1	1. n = >100, continous measurement, balance of purchased products	1	1. n = >100, continous measurement, balance of purchased products	1	1. n = >100, continous measurement, balance of purchased products	1	1. n = >100, continous measurement, balance of purchased products	1	1. n = >100, continous measurement, balance of purchased products	1	1. n = >100, continous measurement, balance of purchased products	1	1. n = >100, continous measurement, balance of purchased products	1	1. n = >100, continous measurement, balance of purchased products	1	1. n = >100, continous measurement, balance of purchased products	1
	Overall dispersion Phi	0.287777	Representativeness factor as σgr:		1.03654		1		1		1		1		1		1		1		1		1		1		1		1		1		1		1		1		1		1		1
	Overall dispersion SD95	#DIV/0!		Wi =	251.715	11855.8
						0
	Weighted mean, x̅a(wt):	20.3	Nitrate, to freshwater	kg	20.3
	x̅g=	20.3	Inherent uncertainty as σCVi:		0.05		0.05		0.05		0.05		0.05		0.05		0.05		0.05		0.05		0.05		0.05		0.05		0.05		0.05		0.05		0.05		0.05		0.05		0.05		0.05
	Inherent uncertainty σgi:	1.05448	Reliability:		2. Verified data partly based on assumptions OR non-verified data based on measurements	1.05	1. Verified data based on measurements	1	1. Verified data based on measurements	1	1. Verified data based on measurements	1	1. Verified data based on measurements	1	1. Verified data based on measurements	1	1. Verified data based on measurements	1	1. Verified data based on measurements	1	1. Verified data based on measurements	1	1. Verified data based on measurements	1	1. Verified data based on measurements	1	1. Verified data based on measurements	1	1. Verified data based on measurements	1	1. Verified data based on measurements	1	1. Verified data based on measurements	1	1. Verified data based on measurements	1	1. Verified data based on measurements	1	1. Verified data based on measurements	1	1. Verified data based on measurements	1	1. Verified data based on measurements	1
	Inherent uncertainty CVi:	0.05	Completeness:		3. Representative data from only some sites (<<50%) relevant for the market considered or >50% of sites but from shorter periods	1.05	1. Representative data from all sites relevant for the market considered over an adequate period to even out normal fluctuations	1	1. Representative data from all sites relevant for the market considered over an adequate period to even out normal fluctuations	1	1. Representative data from all sites relevant for the market considered over an adequate period to even out normal fluctuations	1	1. Representative data from all sites relevant for the market considered over an adequate period to even out normal fluctuations	1	1. Representative data from all sites relevant for the market considered over an adequate period to even out normal fluctuations	1	1. Representative data from all sites relevant for the market considered over an adequate period to even out normal fluctuations	1	1. Representative data from all sites relevant for the market considered over an adequate period to even out normal fluctuations	1	1. Representative data from all sites relevant for the market considered over an adequate period to even out normal fluctuations	1	1. Representative data from all sites relevant for the market considered over an adequate period to even out normal fluctuations	1	1. Representative data from all sites relevant for the market considered over an adequate period to even out normal fluctuations	1	1. Representative data from all sites relevant for the market considered over an adequate period to even out normal fluctuations	1	1. Representative data from all sites relevant for the market considered over an adequate period to even out normal fluctuations	1	1. Representative data from all sites relevant for the market considered over an adequate period to even out normal fluctuations	1	1. Representative data from all sites relevant for the market considered over an adequate period to even out normal fluctuations	1	1. Representative data from all sites relevant for the market considered over an adequate period to even out normal fluctuations	1	1. Representative data from all sites relevant for the market considered over an adequate period to even out normal fluctuations	1	1. Representative data from all sites relevant for the market considered over an adequate period to even out normal fluctuations	1	1. Representative data from all sites relevant for the market considered over an adequate period to even out normal fluctuations	1	1. Representative data from all sites relevant for the market considered over an adequate period to even out normal fluctuations	1
	Representativeness CVi:	0.0383764	Temporal correlation:		1. Less than 3 years of difference to the time period of the dataset	1	1. Less than 3 years of difference to the time period of the dataset	1	1. Less than 3 years of difference to the time period of the dataset	1	1. Less than 3 years of difference to the time period of the dataset	1	1. Less than 3 years of difference to the time period of the dataset	1	1. Less than 3 years of difference to the time period of the dataset	1	1. Less than 3 years of difference to the time period of the dataset	1	1. Less than 3 years of difference to the time period of the dataset	1	1. Less than 3 years of difference to the time period of the dataset	1	1. Less than 3 years of difference to the time period of the dataset	1	1. Less than 3 years of difference to the time period of the dataset	1	1. Less than 3 years of difference to the time period of the dataset	1	1. Less than 3 years of difference to the time period of the dataset	1	1. Less than 3 years of difference to the time period of the dataset	1	1. Less than 3 years of difference to the time period of the dataset	1	1. Less than 3 years of difference to the time period of the dataset	1	1. Less than 3 years of difference to the time period of the dataset	1	1. Less than 3 years of difference to the time period of the dataset	1	1. Less than 3 years of difference to the time period of the dataset	1	1. Less than 3 years of difference to the time period of the dataset	1
	Spread σgs	#DIV/0!	Geographic correlation:		1. Data from area under study	1	1. Data from area under study	1	1. Data from area under study	1	1. Data from area under study	1	1. Data from area under study	1	1. Data from area under study	1	1. Data from area under study	1	1. Data from area under study	1	1. Data from area under study	1	1. Data from area under study	1	1. Data from area under study	1	1. Data from area under study	1	1. Data from area under study	1	1. Data from area under study	1	1. Data from area under study	1	1. Data from area under study	1	1. Data from area under study	1	1. Data from area under study	1	1. Data from area under study	1	1. Data from area under study	1
	Spread, σCVi	0.287	Further techonological correlation:		1. Data from enterprises, processes and materials under study	1	1. Data from enterprises, processes and materials under study	1	1. Data from enterprises, processes and materials under study	1	1. Data from enterprises, processes and materials under study	1	1. Data from enterprises, processes and materials under study	1	1. Data from enterprises, processes and materials under study	1	1. Data from enterprises, processes and materials under study	1	1. Data from enterprises, processes and materials under study	1	1. Data from enterprises, processes and materials under study	1	1. Data from enterprises, processes and materials under study	1	1. Data from enterprises, processes and materials under study	1	1. Data from enterprises, processes and materials under study	1	1. Data from enterprises, processes and materials under study	1	1. Data from enterprises, processes and materials under study	1	1. Data from enterprises, processes and materials under study	1	1. Data from enterprises, processes and materials under study	1	1. Data from enterprises, processes and materials under study	1	1. Data from enterprises, processes and materials under study	1	1. Data from enterprises, processes and materials under study	1	1. Data from enterprises, processes and materials under study	1
	Overall dispersion CV	0.29384	(Sample size):		2. n = >20	1.02	1. n = >100, continous measurement, balance of purchased products	1	1. n = >100, continous measurement, balance of purchased products	1	1. n = >100, continous measurement, balance of purchased products	1	1. n = >100, continous measurement, balance of purchased products	1	1. n = >100, continous measurement, balance of purchased products	1	1. n = >100, continous measurement, balance of purchased products	1	1. n = >100, continous measurement, balance of purchased products	1	1. n = >100, continous measurement, balance of purchased products	1	1. n = >100, continous measurement, balance of purchased products	1	1. n = >100, continous measurement, balance of purchased products	1	1. n = >100, continous measurement, balance of purchased products	1	1. n = >100, continous measurement, balance of purchased products	1	1. n = >100, continous measurement, balance of purchased products	1	1. n = >100, continous measurement, balance of purchased products	1	1. n = >100, continous measurement, balance of purchased products	1	1. n = >100, continous measurement, balance of purchased products	1	1. n = >100, continous measurement, balance of purchased products	1	1. n = >100, continous measurement, balance of purchased products	1	1. n = >100, continous measurement, balance of purchased products	1
	Overall dispersion Phi	0.287777	Representativeness factor as σgr:		1.03654		1		1		1		1		1		1		1		1		1		1		1		1		1		1		1		1		1		1		1
	Overall dispersion SD95	#DIV/0!		Wi =	251.715	5109.81
						0
	Weighted mean, x̅a(wt):	1.28	Nitrogen, lost through sediments	kg	1.28
	x̅g=	1.28	Inherent uncertainty as σCVi:		0.05		0.05		0.05		0.05		0.05		0.05		0.05		0.05		0.05		0.05		0.05		0.05		0.05		0.05		0.05		0.05		0.05		0.05		0.05		0.05
	Inherent uncertainty σgi:	1.05448	Reliability:		2. Verified data partly based on assumptions OR non-verified data based on measurements	1.05	1. Verified data based on measurements	1	1. Verified data based on measurements	1	1. Verified data based on measurements	1	1. Verified data based on measurements	1	1. Verified data based on measurements	1	1. Verified data based on measurements	1	1. Verified data based on measurements	1	1. Verified data based on measurements	1	1. Verified data based on measurements	1	1. Verified data based on measurements	1	1. Verified data based on measurements	1	1. Verified data based on measurements	1	1. Verified data based on measurements	1	1. Verified data based on measurements	1	1. Verified data based on measurements	1	1. Verified data based on measurements	1	1. Verified data based on measurements	1	1. Verified data based on measurements	1	1. Verified data based on measurements	1
	Inherent uncertainty CVi:	0.05	Completeness:		3. Representative data from only some sites (<<50%) relevant for the market considered or >50% of sites but from shorter periods	1.05	1. Representative data from all sites relevant for the market considered over an adequate period to even out normal fluctuations	1	1. Representative data from all sites relevant for the market considered over an adequate period to even out normal fluctuations	1	1. Representative data from all sites relevant for the market considered over an adequate period to even out normal fluctuations	1	1. Representative data from all sites relevant for the market considered over an adequate period to even out normal fluctuations	1	1. Representative data from all sites relevant for the market considered over an adequate period to even out normal fluctuations	1	1. Representative data from all sites relevant for the market considered over an adequate period to even out normal fluctuations	1	1. Representative data from all sites relevant for the market considered over an adequate period to even out normal fluctuations	1	1. Representative data from all sites relevant for the market considered over an adequate period to even out normal fluctuations	1	1. Representative data from all sites relevant for the market considered over an adequate period to even out normal fluctuations	1	1. Representative data from all sites relevant for the market considered over an adequate period to even out normal fluctuations	1	1. Representative data from all sites relevant for the market considered over an adequate period to even out normal fluctuations	1	1. Representative data from all sites relevant for the market considered over an adequate period to even out normal fluctuations	1	1. Representative data from all sites relevant for the market considered over an adequate period to even out normal fluctuations	1	1. Representative data from all sites relevant for the market considered over an adequate period to even out normal fluctuations	1	1. Representative data from all sites relevant for the market considered over an adequate period to even out normal fluctuations	1	1. Representative data from all sites relevant for the market considered over an adequate period to even out normal fluctuations	1	1. Representative data from all sites relevant for the market considered over an adequate period to even out normal fluctuations	1	1. Representative data from all sites relevant for the market considered over an adequate period to even out normal fluctuations	1	1. Representative data from all sites relevant for the market considered over an adequate period to even out normal fluctuations	1
	Representativeness CVi:	0.0383764	Temporal correlation:		1. Less than 3 years of difference to the time period of the dataset	1	1. Less than 3 years of difference to the time period of the dataset	1	1. Less than 3 years of difference to the time period of the dataset	1	1. Less than 3 years of difference to the time period of the dataset	1	1. Less than 3 years of difference to the time period of the dataset	1	1. Less than 3 years of difference to the time period of the dataset	1	1. Less than 3 years of difference to the time period of the dataset	1	1. Less than 3 years of difference to the time period of the dataset	1	1. Less than 3 years of difference to the time period of the dataset	1	1. Less than 3 years of difference to the time period of the dataset	1	1. Less than 3 years of difference to the time period of the dataset	1	1. Less than 3 years of difference to the time period of the dataset	1	1. Less than 3 years of difference to the time period of the dataset	1	1. Less than 3 years of difference to the time period of the dataset	1	1. Less than 3 years of difference to the time period of the dataset	1	1. Less than 3 years of difference to the time period of the dataset	1	1. Less than 3 years of difference to the time period of the dataset	1	1. Less than 3 years of difference to the time period of the dataset	1	1. Less than 3 years of difference to the time period of the dataset	1	1. Less than 3 years of difference to the time period of the dataset	1
	Spread σgs	#DIV/0!	Geographic correlation:		1. Data from area under study	1	1. Data from area under study	1	1. Data from area under study	1	1. Data from area under study	1	1. Data from area under study	1	1. Data from area under study	1	1. Data from area under study	1	1. Data from area under study	1	1. Data from area under study	1	1. Data from area under study	1	1. Data from area under study	1	1. Data from area under study	1	1. Data from area under study	1	1. Data from area under study	1	1. Data from area under study	1	1. Data from area under study	1	1. Data from area under study	1	1. Data from area under study	1	1. Data from area under study	1	1. Data from area under study	1
	Spread, σCVi	0.247	Further techonological correlation:		1. Data from enterprises, processes and materials under study	1	1. Data from enterprises, processes and materials under study	1	1. Data from enterprises, processes and materials under study	1	1. Data from enterprises, processes and materials under study	1	1. Data from enterprises, processes and materials under study	1	1. Data from enterprises, processes and materials under study	1	1. Data from enterprises, processes and materials under study	1	1. Data from enterprises, processes and materials under study	1	1. Data from enterprises, processes and materials under study	1	1. Data from enterprises, processes and materials under study	1	1. Data from enterprises, processes and materials under study	1	1. Data from enterprises, processes and materials under study	1	1. Data from enterprises, processes and materials under study	1	1. Data from enterprises, processes and materials under study	1	1. Data from enterprises, processes and materials under study	1	1. Data from enterprises, processes and materials under study	1	1. Data from enterprises, processes and materials under study	1	1. Data from enterprises, processes and materials under study	1	1. Data from enterprises, processes and materials under study	1	1. Data from enterprises, processes and materials under study	1
	Overall dispersion CV	0.254915	(Sample size):		2. n = >20	1.02	1. n = >100, continous measurement, balance of purchased products	1	1. n = >100, continous measurement, balance of purchased products	1	1. n = >100, continous measurement, balance of purchased products	1	1. n = >100, continous measurement, balance of purchased products	1	1. n = >100, continous measurement, balance of purchased products	1	1. n = >100, continous measurement, balance of purchased products	1	1. n = >100, continous measurement, balance of purchased products	1	1. n = >100, continous measurement, balance of purchased products	1	1. n = >100, continous measurement, balance of purchased products	1	1. n = >100, continous measurement, balance of purchased products	1	1. n = >100, continous measurement, balance of purchased products	1	1. n = >100, continous measurement, balance of purchased products	1	1. n = >100, continous measurement, balance of purchased products	1	1. n = >100, continous measurement, balance of purchased products	1	1. n = >100, continous measurement, balance of purchased products	1	1. n = >100, continous measurement, balance of purchased products	1	1. n = >100, continous measurement, balance of purchased products	1	1. n = >100, continous measurement, balance of purchased products	1	1. n = >100, continous measurement, balance of purchased products	1
	Overall dispersion Phi	0.250914	Representativeness factor as σgr:		1.03654		1		1		1		1		1		1		1		1		1		1		1		1		1		1		1		1		1		1		1
	Overall dispersion SD95	#DIV/0!		Wi =	251.715	322.195
						0
	Weighted mean, x̅a(wt):	0.6	Ammonia, to air	kg	0.6
	x̅g=	0.6	Inherent uncertainty as σCVi:		0.05		0.05		0.05		0.05		0.05		0.05		0.05		0.05		0.05		0.05		0.05		0.05		0.05		0.05		0.05		0.05		0.05		0.05		0.05		0.05
	Inherent uncertainty σgi:	1.05448	Reliability:		2. Verified data partly based on assumptions OR non-verified data based on measurements	1.05	1. Verified data based on measurements	1	1. Verified data based on measurements	1	1. Verified data based on measurements	1	1. Verified data based on measurements	1	1. Verified data based on measurements	1	1. Verified data based on measurements	1	1. Verified data based on measurements	1	1. Verified data based on measurements	1	1. Verified data based on measurements	1	1. Verified data based on measurements	1	1. Verified data based on measurements	1	1. Verified data based on measurements	1	1. Verified data based on measurements	1	1. Verified data based on measurements	1	1. Verified data based on measurements	1	1. Verified data based on measurements	1	1. Verified data based on measurements	1	1. Verified data based on measurements	1	1. Verified data based on measurements	1
	Inherent uncertainty CVi:	0.05	Completeness:		3. Representative data from only some sites (<<50%) relevant for the market considered or >50% of sites but from shorter periods	1.05	1. Representative data from all sites relevant for the market considered over an adequate period to even out normal fluctuations	1	1. Representative data from all sites relevant for the market considered over an adequate period to even out normal fluctuations	1	1. Representative data from all sites relevant for the market considered over an adequate period to even out normal fluctuations	1	1. Representative data from all sites relevant for the market considered over an adequate period to even out normal fluctuations	1	1. Representative data from all sites relevant for the market considered over an adequate period to even out normal fluctuations	1	1. Representative data from all sites relevant for the market considered over an adequate period to even out normal fluctuations	1	1. Representative data from all sites relevant for the market considered over an adequate period to even out normal fluctuations	1	1. Representative data from all sites relevant for the market considered over an adequate period to even out normal fluctuations	1	1. Representative data from all sites relevant for the market considered over an adequate period to even out normal fluctuations	1	1. Representative data from all sites relevant for the market considered over an adequate period to even out normal fluctuations	1	1. Representative data from all sites relevant for the market considered over an adequate period to even out normal fluctuations	1	1. Representative data from all sites relevant for the market considered over an adequate period to even out normal fluctuations	1	1. Representative data from all sites relevant for the market considered over an adequate period to even out normal fluctuations	1	1. Representative data from all sites relevant for the market considered over an adequate period to even out normal fluctuations	1	1. Representative data from all sites relevant for the market considered over an adequate period to even out normal fluctuations	1	1. Representative data from all sites relevant for the market considered over an adequate period to even out normal fluctuations	1	1. Representative data from all sites relevant for the market considered over an adequate period to even out normal fluctuations	1	1. Representative data from all sites relevant for the market considered over an adequate period to even out normal fluctuations	1	1. Representative data from all sites relevant for the market considered over an adequate period to even out normal fluctuations	1
	Representativeness CVi:	0.0383764	Temporal correlation:		1. Less than 3 years of difference to the time period of the dataset	1	1. Less than 3 years of difference to the time period of the dataset	1	1. Less than 3 years of difference to the time period of the dataset	1	1. Less than 3 years of difference to the time period of the dataset	1	1. Less than 3 years of difference to the time period of the dataset	1	1. Less than 3 years of difference to the time period of the dataset	1	1. Less than 3 years of difference to the time period of the dataset	1	1. Less than 3 years of difference to the time period of the dataset	1	1. Less than 3 years of difference to the time period of the dataset	1	1. Less than 3 years of difference to the time period of the dataset	1	1. Less than 3 years of difference to the time period of the dataset	1	1. Less than 3 years of difference to the time period of the dataset	1	1. Less than 3 years of difference to the time period of the dataset	1	1. Less than 3 years of difference to the time period of the dataset	1	1. Less than 3 years of difference to the time period of the dataset	1	1. Less than 3 years of difference to the time period of the dataset	1	1. Less than 3 years of difference to the time period of the dataset	1	1. Less than 3 years of difference to the time period of the dataset	1	1. Less than 3 years of difference to the time period of the dataset	1	1. Less than 3 years of difference to the time period of the dataset	1
	Spread σgs	#DIV/0!	Geographic correlation:		1. Data from area under study	1	1. Data from area under study	1	1. Data from area under study	1	1. Data from area under study	1	1. Data from area under study	1	1. Data from area under study	1	1. Data from area under study	1	1. Data from area under study	1	1. Data from area under study	1	1. Data from area under study	1	1. Data from area under study	1	1. Data from area under study	1	1. Data from area under study	1	1. Data from area under study	1	1. Data from area under study	1	1. Data from area under study	1	1. Data from area under study	1	1. Data from area under study	1	1. Data from area under study	1	1. Data from area under study	1
	Spread, σCVi	0.314	Further techonological correlation:		1. Data from enterprises, processes and materials under study	1	1. Data from enterprises, processes and materials under study	1	1. Data from enterprises, processes and materials under study	1	1. Data from enterprises, processes and materials under study	1	1. Data from enterprises, processes and materials under study	1	1. Data from enterprises, processes and materials under study	1	1. Data from enterprises, processes and materials under study	1	1. Data from enterprises, processes and materials under study	1	1. Data from enterprises, processes and materials under study	1	1. Data from enterprises, processes and materials under study	1	1. Data from enterprises, processes and materials under study	1	1. Data from enterprises, processes and materials under study	1	1. Data from enterprises, processes and materials under study	1	1. Data from enterprises, processes and materials under study	1	1. Data from enterprises, processes and materials under study	1	1. Data from enterprises, processes and materials under study	1	1. Data from enterprises, processes and materials under study	1	1. Data from enterprises, processes and materials under study	1	1. Data from enterprises, processes and materials under study	1	1. Data from enterprises, processes and materials under study	1
	Overall dispersion CV	0.320264	(Sample size):		2. n = >20	1.02	1. n = >100, continous measurement, balance of purchased products	1	1. n = >100, continous measurement, balance of purchased products	1	1. n = >100, continous measurement, balance of purchased products	1	1. n = >100, continous measurement, balance of purchased products	1	1. n = >100, continous measurement, balance of purchased products	1	1. n = >100, continous measurement, balance of purchased products	1	1. n = >100, continous measurement, balance of purchased products	1	1. n = >100, continous measurement, balance of purchased products	1	1. n = >100, continous measurement, balance of purchased products	1	1. n = >100, continous measurement, balance of purchased products	1	1. n = >100, continous measurement, balance of purchased products	1	1. n = >100, continous measurement, balance of purchased products	1	1. n = >100, continous measurement, balance of purchased products	1	1. n = >100, continous measurement, balance of purchased products	1	1. n = >100, continous measurement, balance of purchased products	1	1. n = >100, continous measurement, balance of purchased products	1	1. n = >100, continous measurement, balance of purchased products	1	1. n = >100, continous measurement, balance of purchased products	1	1. n = >100, continous measurement, balance of purchased products	1
	Overall dispersion Phi	0.312478	Representativeness factor as σgr:		1.03654		1		1		1		1		1		1		1		1		1		1		1		1		1		1		1		1		1		1		1
	Overall dispersion SD95	#DIV/0!		Wi =	251.715	151.029
						0
	Weighted mean, x̅a(wt):	1.08	Dinitrogen monoxide	kg	1.08
	x̅g=	1.08	Inherent uncertainty as σCVi:		0.05		0.05		0.05		0.05		0.05		0.05		0.05		0.05		0.05		0.05		0.05		0.05		0.05		0.05		0.05		0.05		0.05		0.05		0.05		0.05
	Inherent uncertainty σgi:	1.05448	Reliability:		2. Verified data partly based on assumptions OR non-verified data based on measurements	1.05	1. Verified data based on measurements	1	1. Verified data based on measurements	1	1. Verified data based on measurements	1	1. Verified data based on measurements	1	1. Verified data based on measurements	1	1. Verified data based on measurements	1	1. Verified data based on measurements	1	1. Verified data based on measurements	1	1. Verified data based on measurements	1	1. Verified data based on measurements	1	1. Verified data based on measurements	1	1. Verified data based on measurements	1	1. Verified data based on measurements	1	1. Verified data based on measurements	1	1. Verified data based on measurements	1	1. Verified data based on measurements	1	1. Verified data based on measurements	1	1. Verified data based on measurements	1	1. Verified data based on measurements	1
	Inherent uncertainty CVi:	0.05	Completeness:		3. Representative data from only some sites (<<50%) relevant for the market considered or >50% of sites but from shorter periods	1.05	1. Representative data from all sites relevant for the market considered over an adequate period to even out normal fluctuations	1	1. Representative data from all sites relevant for the market considered over an adequate period to even out normal fluctuations	1	1. Representative data from all sites relevant for the market considered over an adequate period to even out normal fluctuations	1	1. Representative data from all sites relevant for the market considered over an adequate period to even out normal fluctuations	1	1. Representative data from all sites relevant for the market considered over an adequate period to even out normal fluctuations	1	1. Representative data from all sites relevant for the market considered over an adequate period to even out normal fluctuations	1	1. Representative data from all sites relevant for the market considered over an adequate period to even out normal fluctuations	1	1. Representative data from all sites relevant for the market considered over an adequate period to even out normal fluctuations	1	1. Representative data from all sites relevant for the market considered over an adequate period to even out normal fluctuations	1	1. Representative data from all sites relevant for the market considered over an adequate period to even out normal fluctuations	1	1. Representative data from all sites relevant for the market considered over an adequate period to even out normal fluctuations	1	1. Representative data from all sites relevant for the market considered over an adequate period to even out normal fluctuations	1	1. Representative data from all sites relevant for the market considered over an adequate period to even out normal fluctuations	1	1. Representative data from all sites relevant for the market considered over an adequate period to even out normal fluctuations	1	1. Representative data from all sites relevant for the market considered over an adequate period to even out normal fluctuations	1	1. Representative data from all sites relevant for the market considered over an adequate period to even out normal fluctuations	1	1. Representative data from all sites relevant for the market considered over an adequate period to even out normal fluctuations	1	1. Representative data from all sites relevant for the market considered over an adequate period to even out normal fluctuations	1	1. Representative data from all sites relevant for the market considered over an adequate period to even out normal fluctuations	1
	Representativeness CVi:	0.0383764	Temporal correlation:		1. Less than 3 years of difference to the time period of the dataset	1	1. Less than 3 years of difference to the time period of the dataset	1	1. Less than 3 years of difference to the time period of the dataset	1	1. Less than 3 years of difference to the time period of the dataset	1	1. Less than 3 years of difference to the time period of the dataset	1	1. Less than 3 years of difference to the time period of the dataset	1	1. Less than 3 years of difference to the time period of the dataset	1	1. Less than 3 years of difference to the time period of the dataset	1	1. Less than 3 years of difference to the time period of the dataset	1	1. Less than 3 years of difference to the time period of the dataset	1	1. Less than 3 years of difference to the time period of the dataset	1	1. Less than 3 years of difference to the time period of the dataset	1	1. Less than 3 years of difference to the time period of the dataset	1	1. Less than 3 years of difference to the time period of the dataset	1	1. Less than 3 years of difference to the time period of the dataset	1	1. Less than 3 years of difference to the time period of the dataset	1	1. Less than 3 years of difference to the time period of the dataset	1	1. Less than 3 years of difference to the time period of the dataset	1	1. Less than 3 years of difference to the time period of the dataset	1	1. Less than 3 years of difference to the time period of the dataset	1
	Spread σgs	#DIV/0!	Geographic correlation:		1. Data from area under study	1	1. Data from area under study	1	1. Data from area under study	1	1. Data from area under study	1	1. Data from area under study	1	1. Data from area under study	1	1. Data from area under study	1	1. Data from area under study	1	1. Data from area under study	1	1. Data from area under study	1	1. Data from area under study	1	1. Data from area under study	1	1. Data from area under study	1	1. Data from area under study	1	1. Data from area under study	1	1. Data from area under study	1	1. Data from area under study	1	1. Data from area under study	1	1. Data from area under study	1	1. Data from area under study	1
	Spread, σCVi	0.688	Further techonological correlation:		1. Data from enterprises, processes and materials under study	1	1. Data from enterprises, processes and materials under study	1	1. Data from enterprises, processes and materials under study	1	1. Data from enterprises, processes and materials under study	1	1. Data from enterprises, processes and materials under study	1	1. Data from enterprises, processes and materials under study	1	1. Data from enterprises, processes and materials under study	1	1. Data from enterprises, processes and materials under study	1	1. Data from enterprises, processes and materials under study	1	1. Data from enterprises, processes and materials under study	1	1. Data from enterprises, processes and materials under study	1	1. Data from enterprises, processes and materials under study	1	1. Data from enterprises, processes and materials under study	1	1. Data from enterprises, processes and materials under study	1	1. Data from enterprises, processes and materials under study	1	1. Data from enterprises, processes and materials under study	1	1. Data from enterprises, processes and materials under study	1	1. Data from enterprises, processes and materials under study	1	1. Data from enterprises, processes and materials under study	1	1. Data from enterprises, processes and materials under study	1
	Overall dispersion CV	0.690881	(Sample size):		2. n = >20	1.02	1. n = >100, continous measurement, balance of purchased products	1	1. n = >100, continous measurement, balance of purchased products	1	1. n = >100, continous measurement, balance of purchased products	1	1. n = >100, continous measurement, balance of purchased products	1	1. n = >100, continous measurement, balance of purchased products	1	1. n = >100, continous measurement, balance of purchased products	1	1. n = >100, continous measurement, balance of purchased products	1	1. n = >100, continous measurement, balance of purchased products	1	1. n = >100, continous measurement, balance of purchased products	1	1. n = >100, continous measurement, balance of purchased products	1	1. n = >100, continous measurement, balance of purchased products	1	1. n = >100, continous measurement, balance of purchased products	1	1. n = >100, continous measurement, balance of purchased products	1	1. n = >100, continous measurement, balance of purchased products	1	1. n = >100, continous measurement, balance of purchased products	1	1. n = >100, continous measurement, balance of purchased products	1	1. n = >100, continous measurement, balance of purchased products	1	1. n = >100, continous measurement, balance of purchased products	1	1. n = >100, continous measurement, balance of purchased products	1
	Overall dispersion Phi	0.624682	Representativeness factor as σgr:		1.03654		1		1		1		1		1		1		1		1		1		1		1		1		1		1		1		1		1		1		1
	Overall dispersion SD95	#DIV/0!		Wi =	251.715	271.852
						0
	Weighted mean, x̅a(wt):	1.92	Phosphorus	kg	1.92
	x̅g=	1.92	Inherent uncertainty as σCVi:		0.05		0.05		0.05		0.05		0.05		0.05		0.05		0.05		0.05		0.05		0.05		0.05		0.05		0.05		0.05		0.05		0.05		0.05		0.05		0.05
	Inherent uncertainty σgi:	1.05448	Reliability:		2. Verified data partly based on assumptions OR non-verified data based on measurements	1.05	1. Verified data based on measurements	1	1. Verified data based on measurements	1	1. Verified data based on measurements	1	1. Verified data based on measurements	1	1. Verified data based on measurements	1	1. Verified data based on measurements	1	1. Verified data based on measurements	1	1. Verified data based on measurements	1	1. Verified data based on measurements	1	1. Verified data based on measurements	1	1. Verified data based on measurements	1	1. Verified data based on measurements	1	1. Verified data based on measurements	1	1. Verified data based on measurements	1	1. Verified data based on measurements	1	1. Verified data based on measurements	1	1. Verified data based on measurements	1	1. Verified data based on measurements	1	1. Verified data based on measurements	1
	Inherent uncertainty CVi:	0.05	Completeness:		3. Representative data from only some sites (<<50%) relevant for the market considered or >50% of sites but from shorter periods	1.05	1. Representative data from all sites relevant for the market considered over an adequate period to even out normal fluctuations	1	1. Representative data from all sites relevant for the market considered over an adequate period to even out normal fluctuations	1	1. Representative data from all sites relevant for the market considered over an adequate period to even out normal fluctuations	1	1. Representative data from all sites relevant for the market considered over an adequate period to even out normal fluctuations	1	1. Representative data from all sites relevant for the market considered over an adequate period to even out normal fluctuations	1	1. Representative data from all sites relevant for the market considered over an adequate period to even out normal fluctuations	1	1. Representative data from all sites relevant for the market considered over an adequate period to even out normal fluctuations	1	1. Representative data from all sites relevant for the market considered over an adequate period to even out normal fluctuations	1	1. Representative data from all sites relevant for the market considered over an adequate period to even out normal fluctuations	1	1. Representative data from all sites relevant for the market considered over an adequate period to even out normal fluctuations	1	1. Representative data from all sites relevant for the market considered over an adequate period to even out normal fluctuations	1	1. Representative data from all sites relevant for the market considered over an adequate period to even out normal fluctuations	1	1. Representative data from all sites relevant for the market considered over an adequate period to even out normal fluctuations	1	1. Representative data from all sites relevant for the market considered over an adequate period to even out normal fluctuations	1	1. Representative data from all sites relevant for the market considered over an adequate period to even out normal fluctuations	1	1. Representative data from all sites relevant for the market considered over an adequate period to even out normal fluctuations	1	1. Representative data from all sites relevant for the market considered over an adequate period to even out normal fluctuations	1	1. Representative data from all sites relevant for the market considered over an adequate period to even out normal fluctuations	1	1. Representative data from all sites relevant for the market considered over an adequate period to even out normal fluctuations	1
	Representativeness CVi:	0.0383764	Temporal correlation:		1. Less than 3 years of difference to the time period of the dataset	1	1. Less than 3 years of difference to the time period of the dataset	1	1. Less than 3 years of difference to the time period of the dataset	1	1. Less than 3 years of difference to the time period of the dataset	1	1. Less than 3 years of difference to the time period of the dataset	1	1. Less than 3 years of difference to the time period of the dataset	1	1. Less than 3 years of difference to the time period of the dataset	1	1. Less than 3 years of difference to the time period of the dataset	1	1. Less than 3 years of difference to the time period of the dataset	1	1. Less than 3 years of difference to the time period of the dataset	1	1. Less than 3 years of difference to the time period of the dataset	1	1. Less than 3 years of difference to the time period of the dataset	1	1. Less than 3 years of difference to the time period of the dataset	1	1. Less than 3 years of difference to the time period of the dataset	1	1. Less than 3 years of difference to the time period of the dataset	1	1. Less than 3 years of difference to the time period of the dataset	1	1. Less than 3 years of difference to the time period of the dataset	1	1. Less than 3 years of difference to the time period of the dataset	1	1. Less than 3 years of difference to the time period of the dataset	1	1. Less than 3 years of difference to the time period of the dataset	1
	Spread σgs	#DIV/0!	Geographic correlation:		1. Data from area under study	1	1. Data from area under study	1	1. Data from area under study	1	1. Data from area under study	1	1. Data from area under study	1	1. Data from area under study	1	1. Data from area under study	1	1. Data from area under study	1	1. Data from area under study	1	1. Data from area under study	1	1. Data from area under study	1	1. Data from area under study	1	1. Data from area under study	1	1. Data from area under study	1	1. Data from area under study	1	1. Data from area under study	1	1. Data from area under study	1	1. Data from area under study	1	1. Data from area under study	1	1. Data from area under study	1
	Spread, σCVi	0.837	Further techonological correlation:		1. Data from enterprises, processes and materials under study	1	1. Data from enterprises, processes and materials under study	1	1. Data from enterprises, processes and materials under study	1	1. Data from enterprises, processes and materials under study	1	1. Data from enterprises, processes and materials under study	1	1. Data from enterprises, processes and materials under study	1	1. Data from enterprises, processes and materials under study	1	1. Data from enterprises, processes and materials under study	1	1. Data from enterprises, processes and materials under study	1	1. Data from enterprises, processes and materials under study	1	1. Data from enterprises, processes and materials under study	1	1. Data from enterprises, processes and materials under study	1	1. Data from enterprises, processes and materials under study	1	1. Data from enterprises, processes and materials under study	1	1. Data from enterprises, processes and materials under study	1	1. Data from enterprises, processes and materials under study	1	1. Data from enterprises, processes and materials under study	1	1. Data from enterprises, processes and materials under study	1	1. Data from enterprises, processes and materials under study	1	1. Data from enterprises, processes and materials under study	1
	Overall dispersion CV	0.83937	(Sample size):		2. n = >20	1.02	1. n = >100, continous measurement, balance of purchased products	1	1. n = >100, continous measurement, balance of purchased products	1	1. n = >100, continous measurement, balance of purchased products	1	1. n = >100, continous measurement, balance of purchased products	1	1. n = >100, continous measurement, balance of purchased products	1	1. n = >100, continous measurement, balance of purchased products	1	1. n = >100, continous measurement, balance of purchased products	1	1. n = >100, continous measurement, balance of purchased products	1	1. n = >100, continous measurement, balance of purchased products	1	1. n = >100, continous measurement, balance of purchased products	1	1. n = >100, continous measurement, balance of purchased products	1	1. n = >100, continous measurement, balance of purchased products	1	1. n = >100, continous measurement, balance of purchased products	1	1. n = >100, continous measurement, balance of purchased products	1	1. n = >100, continous measurement, balance of purchased products	1	1. n = >100, continous measurement, balance of purchased products	1	1. n = >100, continous measurement, balance of purchased products	1	1. n = >100, continous measurement, balance of purchased products	1	1. n = >100, continous measurement, balance of purchased products	1
	Overall dispersion Phi	0.730271	Representativeness factor as σgr:		1.03654		1		1		1		1		1		1		1		1		1		1		1		1		1		1		1		1		1		1		1
	Overall dispersion SD95	#DIV/0!		Wi =	251.715	483.293
						0
	Weighted mean, x̅a(wt):	59	Chemical oxygen demand	kg	59
	x̅g=	59	Inherent uncertainty as σCVi:		0.05		0.05		0.05		0.05		0.05		0.05		0.05		0.05		0.05		0.05		0.05		0.05		0.05		0.05		0.05		0.05		0.05		0.05		0.05		0.05
	Inherent uncertainty σgi:	1.05448	Reliability:		2. Verified data partly based on assumptions OR non-verified data based on measurements	1.05	1. Verified data based on measurements	1	1. Verified data based on measurements	1	1. Verified data based on measurements	1	1. Verified data based on measurements	1	1. Verified data based on measurements	1	1. Verified data based on measurements	1	1. Verified data based on measurements	1	1. Verified data based on measurements	1	1. Verified data based on measurements	1	1. Verified data based on measurements	1	1. Verified data based on measurements	1	1. Verified data based on measurements	1	1. Verified data based on measurements	1	1. Verified data based on measurements	1	1. Verified data based on measurements	1	1. Verified data based on measurements	1	1. Verified data based on measurements	1	1. Verified data based on measurements	1	1. Verified data based on measurements	1
	Inherent uncertainty CVi:	0.05	Completeness:		3. Representative data from only some sites (<<50%) relevant for the market considered or >50% of sites but from shorter periods	1.05	1. Representative data from all sites relevant for the market considered over an adequate period to even out normal fluctuations	1	1. Representative data from all sites relevant for the market considered over an adequate period to even out normal fluctuations	1	1. Representative data from all sites relevant for the market considered over an adequate period to even out normal fluctuations	1	1. Representative data from all sites relevant for the market considered over an adequate period to even out normal fluctuations	1	1. Representative data from all sites relevant for the market considered over an adequate period to even out normal fluctuations	1	1. Representative data from all sites relevant for the market considered over an adequate period to even out normal fluctuations	1	1. Representative data from all sites relevant for the market considered over an adequate period to even out normal fluctuations	1	1. Representative data from all sites relevant for the market considered over an adequate period to even out normal fluctuations	1	1. Representative data from all sites relevant for the market considered over an adequate period to even out normal fluctuations	1	1. Representative data from all sites relevant for the market considered over an adequate period to even out normal fluctuations	1	1. Representative data from all sites relevant for the market considered over an adequate period to even out normal fluctuations	1	1. Representative data from all sites relevant for the market considered over an adequate period to even out normal fluctuations	1	1. Representative data from all sites relevant for the market considered over an adequate period to even out normal fluctuations	1	1. Representative data from all sites relevant for the market considered over an adequate period to even out normal fluctuations	1	1. Representative data from all sites relevant for the market considered over an adequate period to even out normal fluctuations	1	1. Representative data from all sites relevant for the market considered over an adequate period to even out normal fluctuations	1	1. Representative data from all sites relevant for the market considered over an adequate period to even out normal fluctuations	1	1. Representative data from all sites relevant for the market considered over an adequate period to even out normal fluctuations	1	1. Representative data from all sites relevant for the market considered over an adequate period to even out normal fluctuations	1
	Representativeness CVi:	0.0383764	Temporal correlation:		1. Less than 3 years of difference to the time period of the dataset	1	1. Less than 3 years of difference to the time period of the dataset	1	1. Less than 3 years of difference to the time period of the dataset	1	1. Less than 3 years of difference to the time period of the dataset	1	1. Less than 3 years of difference to the time period of the dataset	1	1. Less than 3 years of difference to the time period of the dataset	1	1. Less than 3 years of difference to the time period of the dataset	1	1. Less than 3 years of difference to the time period of the dataset	1	1. Less than 3 years of difference to the time period of the dataset	1	1. Less than 3 years of difference to the time period of the dataset	1	1. Less than 3 years of difference to the time period of the dataset	1	1. Less than 3 years of difference to the time period of the dataset	1	1. Less than 3 years of difference to the time period of the dataset	1	1. Less than 3 years of difference to the time period of the dataset	1	1. Less than 3 years of difference to the time period of the dataset	1	1. Less than 3 years of difference to the time period of the dataset	1	1. Less than 3 years of difference to the time period of the dataset	1	1. Less than 3 years of difference to the time period of the dataset	1	1. Less than 3 years of difference to the time period of the dataset	1	1. Less than 3 years of difference to the time period of the dataset	1
	Spread σgs	#DIV/0!	Geographic correlation:		1. Data from area under study	1	1. Data from area under study	1	1. Data from area under study	1	1. Data from area under study	1	1. Data from area under study	1	1. Data from area under study	1	1. Data from area under study	1	1. Data from area under study	1	1. Data from area under study	1	1. Data from area under study	1	1. Data from area under study	1	1. Data from area under study	1	1. Data from area under study	1	1. Data from area under study	1	1. Data from area under study	1	1. Data from area under study	1	1. Data from area under study	1	1. Data from area under study	1	1. Data from area under study	1	1. Data from area under study	1
	Spread, σCVi	1.64	Further techonological correlation:		1. Data from enterprises, processes and materials under study	1	1. Data from enterprises, processes and materials under study	1	1. Data from enterprises, processes and materials under study	1	1. Data from enterprises, processes and materials under study	1	1. Data from enterprises, processes and materials under study	1	1. Data from enterprises, processes and materials under study	1	1. Data from enterprises, processes and materials under study	1	1. Data from enterprises, processes and materials under study	1	1. Data from enterprises, processes and materials under study	1	1. Data from enterprises, processes and materials under study	1	1. Data from enterprises, processes and materials under study	1	1. Data from enterprises, processes and materials under study	1	1. Data from enterprises, processes and materials under study	1	1. Data from enterprises, processes and materials under study	1	1. Data from enterprises, processes and materials under study	1	1. Data from enterprises, processes and materials under study	1	1. Data from enterprises, processes and materials under study	1	1. Data from enterprises, processes and materials under study	1	1. Data from enterprises, processes and materials under study	1	1. Data from enterprises, processes and materials under study	1
	Overall dispersion CV	1.64121	(Sample size):		2. n = >20	1.02	1. n = >100, continous measurement, balance of purchased products	1	1. n = >100, continous measurement, balance of purchased products	1	1. n = >100, continous measurement, balance of purchased products	1	1. n = >100, continous measurement, balance of purchased products	1	1. n = >100, continous measurement, balance of purchased products	1	1. n = >100, continous measurement, balance of purchased products	1	1. n = >100, continous measurement, balance of purchased products	1	1. n = >100, continous measurement, balance of purchased products	1	1. n = >100, continous measurement, balance of purchased products	1	1. n = >100, continous measurement, balance of purchased products	1	1. n = >100, continous measurement, balance of purchased products	1	1. n = >100, continous measurement, balance of purchased products	1	1. n = >100, continous measurement, balance of purchased products	1	1. n = >100, continous measurement, balance of purchased products	1	1. n = >100, continous measurement, balance of purchased products	1	1. n = >100, continous measurement, balance of purchased products	1	1. n = >100, continous measurement, balance of purchased products	1	1. n = >100, continous measurement, balance of purchased products	1	1. n = >100, continous measurement, balance of purchased products	1
	Overall dispersion Phi	1.14306	Representativeness factor as σgr:		1.03654		1		1		1		1		1		1		1		1		1		1		1		1		1		1		1		1		1		1		1
	Overall dispersion SD95	#DIV/0!		Wi =	251.715	14851.2
	Weighted mean, x̅a(wt):	#DIV/0!
	x̅g=	#NUM!	Inherent uncertainty as σCVi:		0.05		0.05		0.05		0.05		0.05		0.05		0.05		0.05		0.05		0.05		0.05		0.05		0.05		0.05		0.05		0.05		0.05		0.05		0.05		0.05
	Inherent uncertainty σgi:	FALSE	Reliability:		1. Verified data based on measurements	1	1. Verified data based on measurements	1	1. Verified data based on measurements	1	1. Verified data based on measurements	1	1. Verified data based on measurements	1	1. Verified data based on measurements	1	1. Verified data based on measurements	1	1. Verified data based on measurements	1	1. Verified data based on measurements	1	1. Verified data based on measurements	1	1. Verified data based on measurements	1	1. Verified data based on measurements	1	1. Verified data based on measurements	1	1. Verified data based on measurements	1	1. Verified data based on measurements	1	1. Verified data based on measurements	1	1. Verified data based on measurements	1	1. Verified data based on measurements	1	1. Verified data based on measurements	1	1. Verified data based on measurements	1
	Inherent uncertainty CVi:	FALSE	Completeness:		1. Representative data from all sites relevant for the market considered over an adequate period to even out normal fluctuations	1	1. Representative data from all sites relevant for the market considered over an adequate period to even out normal fluctuations	1	1. Representative data from all sites relevant for the market considered over an adequate period to even out normal fluctuations	1	1. Representative data from all sites relevant for the market considered over an adequate period to even out normal fluctuations	1	1. Representative data from all sites relevant for the market considered over an adequate period to even out normal fluctuations	1	1. Representative data from all sites relevant for the market considered over an adequate period to even out normal fluctuations	1	1. Representative data from all sites relevant for the market considered over an adequate period to even out normal fluctuations	1	1. Representative data from all sites relevant for the market considered over an adequate period to even out normal fluctuations	1	1. Representative data from all sites relevant for the market considered over an adequate period to even out normal fluctuations	1	1. Representative data from all sites relevant for the market considered over an adequate period to even out normal fluctuations	1	1. Representative data from all sites relevant for the market considered over an adequate period to even out normal fluctuations	1	1. Representative data from all sites relevant for the market considered over an adequate period to even out normal fluctuations	1	1. Representative data from all sites relevant for the market considered over an adequate period to even out normal fluctuations	1	1. Representative data from all sites relevant for the market considered over an adequate period to even out normal fluctuations	1	1. Representative data from all sites relevant for the market considered over an adequate period to even out normal fluctuations	1	1. Representative data from all sites relevant for the market considered over an adequate period to even out normal fluctuations	1	1. Representative data from all sites relevant for the market considered over an adequate period to even out normal fluctuations	1	1. Representative data from all sites relevant for the market considered over an adequate period to even out normal fluctuations	1	1. Representative data from all sites relevant for the market considered over an adequate period to even out normal fluctuations	1	1. Representative data from all sites relevant for the market considered over an adequate period to even out normal fluctuations	1
	Representativeness CVi:	#NUM!	Temporal correlation:		1. Less than 3 years of difference to the time period of the dataset	1	1. Less than 3 years of difference to the time period of the dataset	1	1. Less than 3 years of difference to the time period of the dataset	1	1. Less than 3 years of difference to the time period of the dataset	1	1. Less than 3 years of difference to the time period of the dataset	1	1. Less than 3 years of difference to the time period of the dataset	1	1. Less than 3 years of difference to the time period of the dataset	1	1. Less than 3 years of difference to the time period of the dataset	1	1. Less than 3 years of difference to the time period of the dataset	1	1. Less than 3 years of difference to the time period of the dataset	1	1. Less than 3 years of difference to the time period of the dataset	1	1. Less than 3 years of difference to the time period of the dataset	1	1. Less than 3 years of difference to the time period of the dataset	1	1. Less than 3 years of difference to the time period of the dataset	1	1. Less than 3 years of difference to the time period of the dataset	1	1. Less than 3 years of difference to the time period of the dataset	1	1. Less than 3 years of difference to the time period of the dataset	1	1. Less than 3 years of difference to the time period of the dataset	1	1. Less than 3 years of difference to the time period of the dataset	1	1. Less than 3 years of difference to the time period of the dataset	1
	Spread σgs	#DIV/0!	Geographic correlation:		1. Data from area under study	1	1. Data from area under study	1	1. Data from area under study	1	1. Data from area under study	1	1. Data from area under study	1	1. Data from area under study	1	1. Data from area under study	1	1. Data from area under study	1	1. Data from area under study	1	1. Data from area under study	1	1. Data from area under study	1	1. Data from area under study	1	1. Data from area under study	1	1. Data from area under study	1	1. Data from area under study	1	1. Data from area under study	1	1. Data from area under study	1	1. Data from area under study	1	1. Data from area under study	1	1. Data from area under study	1
	Spread, σCVi	#DIV/0!	Further techonological correlation:		1. Data from enterprises, processes and materials under study	1	1. Data from enterprises, processes and materials under study	1	1. Data from enterprises, processes and materials under study	1	1. Data from enterprises, processes and materials under study	1	1. Data from enterprises, processes and materials under study	1	1. Data from enterprises, processes and materials under study	1	1. Data from enterprises, processes and materials under study	1	1. Data from enterprises, processes and materials under study	1	1. Data from enterprises, processes and materials under study	1	1. Data from enterprises, processes and materials under study	1	1. Data from enterprises, processes and materials under study	1	1. Data from enterprises, processes and materials under study	1	1. Data from enterprises, processes and materials under study	1	1. Data from enterprises, processes and materials under study	1	1. Data from enterprises, processes and materials under study	1	1. Data from enterprises, processes and materials under study	1	1. Data from enterprises, processes and materials under study	1	1. Data from enterprises, processes and materials under study	1	1. Data from enterprises, processes and materials under study	1	1. Data from enterprises, processes and materials under study	1
	Overall dispersion CV	#DIV/0!	(Sample size):		1. n = >100, continous measurement, balance of purchased products	1	1. n = >100, continous measurement, balance of purchased products	1	1. n = >100, continous measurement, balance of purchased products	1	1. n = >100, continous measurement, balance of purchased products	1	1. n = >100, continous measurement, balance of purchased products	1	1. n = >100, continous measurement, balance of purchased products	1	1. n = >100, continous measurement, balance of purchased products	1	1. n = >100, continous measurement, balance of purchased products	1	1. n = >100, continous measurement, balance of purchased products	1	1. n = >100, continous measurement, balance of purchased products	1	1. n = >100, continous measurement, balance of purchased products	1	1. n = >100, continous measurement, balance of purchased products	1	1. n = >100, continous measurement, balance of purchased products	1	1. n = >100, continous measurement, balance of purchased products	1	1. n = >100, continous measurement, balance of purchased products	1	1. n = >100, continous measurement, balance of purchased products	1	1. n = >100, continous measurement, balance of purchased products	1	1. n = >100, continous measurement, balance of purchased products	1	1. n = >100, continous measurement, balance of purchased products	1	1. n = >100, continous measurement, balance of purchased products	1
	Overall dispersion Phi	#DIV/0!	Representativeness factor as σgr:		1		1		1		1		1		1		1		1		1		1		1		1		1		1		1		1		1		1		1		1
	Overall dispersion SD95	#NUM!		Wi =
	Weighted mean, x̅a(wt):	#DIV/0!
	x̅g=	#NUM!	Inherent uncertainty as σCVi:		0.05		0.05		0.05		0.05		0.05		0.05		0.05		0.05		0.05		0.05		0.05		0.05		0.05		0.05		0.05		0.05		0.05		0.05		0.05		0.05
	Inherent uncertainty σgi:	FALSE	Reliability:		1. Verified data based on measurements	1	1. Verified data based on measurements	1	1. Verified data based on measurements	1	1. Verified data based on measurements	1	1. Verified data based on measurements	1	1. Verified data based on measurements	1	1. Verified data based on measurements	1	1. Verified data based on measurements	1	1. Verified data based on measurements	1	1. Verified data based on measurements	1	1. Verified data based on measurements	1	1. Verified data based on measurements	1	1. Verified data based on measurements	1	1. Verified data based on measurements	1	1. Verified data based on measurements	1	1. Verified data based on measurements	1	1. Verified data based on measurements	1	1. Verified data based on measurements	1	1. Verified data based on measurements	1	1. Verified data based on measurements	1
	Inherent uncertainty CVi:	FALSE	Completeness:		1. Representative data from all sites relevant for the market considered over an adequate period to even out normal fluctuations	1	1. Representative data from all sites relevant for the market considered over an adequate period to even out normal fluctuations	1	1. Representative data from all sites relevant for the market considered over an adequate period to even out normal fluctuations	1	1. Representative data from all sites relevant for the market considered over an adequate period to even out normal fluctuations	1	1. Representative data from all sites relevant for the market considered over an adequate period to even out normal fluctuations	1	1. Representative data from all sites relevant for the market considered over an adequate period to even out normal fluctuations	1	1. Representative data from all sites relevant for the market considered over an adequate period to even out normal fluctuations	1	1. Representative data from all sites relevant for the market considered over an adequate period to even out normal fluctuations	1	1. Representative data from all sites relevant for the market considered over an adequate period to even out normal fluctuations	1	1. Representative data from all sites relevant for the market considered over an adequate period to even out normal fluctuations	1	1. Representative data from all sites relevant for the market considered over an adequate period to even out normal fluctuations	1	1. Representative data from all sites relevant for the market considered over an adequate period to even out normal fluctuations	1	1. Representative data from all sites relevant for the market considered over an adequate period to even out normal fluctuations	1	1. Representative data from all sites relevant for the market considered over an adequate period to even out normal fluctuations	1	1. Representative data from all sites relevant for the market considered over an adequate period to even out normal fluctuations	1	1. Representative data from all sites relevant for the market considered over an adequate period to even out normal fluctuations	1	1. Representative data from all sites relevant for the market considered over an adequate period to even out normal fluctuations	1	1. Representative data from all sites relevant for the market considered over an adequate period to even out normal fluctuations	1	1. Representative data from all sites relevant for the market considered over an adequate period to even out normal fluctuations	1	1. Representative data from all sites relevant for the market considered over an adequate period to even out normal fluctuations	1
	Representativeness CVi:	#NUM!	Temporal correlation:		1. Less than 3 years of difference to the time period of the dataset	1	1. Less than 3 years of difference to the time period of the dataset	1	1. Less than 3 years of difference to the time period of the dataset	1	1. Less than 3 years of difference to the time period of the dataset	1	1. Less than 3 years of difference to the time period of the dataset	1	1. Less than 3 years of difference to the time period of the dataset	1	1. Less than 3 years of difference to the time period of the dataset	1	1. Less than 3 years of difference to the time period of the dataset	1	1. Less than 3 years of difference to the time period of the dataset	1	1. Less than 3 years of difference to the time period of the dataset	1	1. Less than 3 years of difference to the time period of the dataset	1	1. Less than 3 years of difference to the time period of the dataset	1	1. Less than 3 years of difference to the time period of the dataset	1	1. Less than 3 years of difference to the time period of the dataset	1	1. Less than 3 years of difference to the time period of the dataset	1	1. Less than 3 years of difference to the time period of the dataset	1	1. Less than 3 years of difference to the time period of the dataset	1	1. Less than 3 years of difference to the time period of the dataset	1	1. Less than 3 years of difference to the time period of the dataset	1	1. Less than 3 years of difference to the time period of the dataset	1
	Spread σgs	#DIV/0!	Geographic correlation:		1. Data from area under study	1	1. Data from area under study	1	1. Data from area under study	1	1. Data from area under study	1	1. Data from area under study	1	1. Data from area under study	1	1. Data from area under study	1	1. Data from area under study	1	1. Data from area under study	1	1. Data from area under study	1	1. Data from area under study	1	1. Data from area under study	1	1. Data from area under study	1	1. Data from area under study	1	1. Data from area under study	1	1. Data from area under study	1	1. Data from area under study	1	1. Data from area under study	1	1. Data from area under study	1	1. Data from area under study	1
	Spread, σCVi	#DIV/0!	Further techonological correlation:		1. Data from enterprises, processes and materials under study	1	1. Data from enterprises, processes and materials under study	1	1. Data from enterprises, processes and materials under study	1	1. Data from enterprises, processes and materials under study	1	1. Data from enterprises, processes and materials under study	1	1. Data from enterprises, processes and materials under study	1	1. Data from enterprises, processes and materials under study	1	1. Data from enterprises, processes and materials under study	1	1. Data from enterprises, processes and materials under study	1	1. Data from enterprises, processes and materials under study	1	1. Data from enterprises, processes and materials under study	1	1. Data from enterprises, processes and materials under study	1	1. Data from enterprises, processes and materials under study	1	1. Data from enterprises, processes and materials under study	1	1. Data from enterprises, processes and materials under study	1	1. Data from enterprises, processes and materials under study	1	1. Data from enterprises, processes and materials under study	1	1. Data from enterprises, processes and materials under study	1	1. Data from enterprises, processes and materials under study	1	1. Data from enterprises, processes and materials under study	1
	Overall dispersion CV	#DIV/0!	(Sample size):		1. n = >100, continous measurement, balance of purchased products	1	1. n = >100, continous measurement, balance of purchased products	1	1. n = >100, continous measurement, balance of purchased products	1	1. n = >100, continous measurement, balance of purchased products	1	1. n = >100, continous measurement, balance of purchased products	1	1. n = >100, continous measurement, balance of purchased products	1	1. n = >100, continous measurement, balance of purchased products	1	1. n = >100, continous measurement, balance of purchased products	1	1. n = >100, continous measurement, balance of purchased products	1	1. n = >100, continous measurement, balance of purchased products	1	1. n = >100, continous measurement, balance of purchased products	1	1. n = >100, continous measurement, balance of purchased products	1	1. n = >100, continous measurement, balance of purchased products	1	1. n = >100, continous measurement, balance of purchased products	1	1. n = >100, continous measurement, balance of purchased products	1	1. n = >100, continous measurement, balance of purchased products	1	1. n = >100, continous measurement, balance of purchased products	1	1. n = >100, continous measurement, balance of purchased products	1	1. n = >100, continous measurement, balance of purchased products	1	1. n = >100, continous measurement, balance of purchased products	1
	Overall dispersion Phi	#DIV/0!	Representativeness factor as σgr:		1		1		1		1		1		1		1		1		1		1		1		1		1		1		1		1		1		1		1		1
	Overall dispersion SD95	#NUM!		Wi =

## Sheet: Large scale farm
	Online resource: Henriksson et al. (2013) Int J LCA		Reference:		Henriksson et al. 2014
					Value 1		Value 2		Value 3		Value 4		Value 5		Value 6		Value 7		Value 8		Value 9		Value 10		Value 11		Value 12		Value 13		Value 14		Value 15		Value 16		Value 17		Value 18		Value 19		Value 20
	White cells need input		Unit process flow		Value	Uncertainty factor	Value	Uncertainty factor	Value	Uncertainty factor	Value	Uncertainty factor	Value	Uncertainty factor	Value	Uncertainty factor	Value	Uncertainty factor	Value	Uncertainty factor	Value	Uncertainty factor	Value	Uncertainty factor	Value	Uncertainty factor	Value	Uncertainty factor	Value	Uncertainty factor	Value	Uncertainty factor	Value	Uncertainty factor	Value	Uncertainty factor	Value	Uncertainty factor	Value	Uncertainty factor	Value	Uncertainty factor	Value	Uncertainty factor
			Uncertainty factors	Unit	Indicator score		Indicator score		Indicator score		Indicator score		Indicator score		Indicator score		Indicator score		Indicator score		Indicator score		Indicator score		Indicator score		Indicator score		Indicator score		Indicator score		Indicator score		Indicator score		Indicator score		Indicator score		Indicator score		Indicator score
			Economic inputs			0
	Weighted mean, x̅a(wt):	1980	Pangasius fingerlings	pcs	1980
	x̅g=	1980	Inherent uncertainty as σCVi:		0.05		0.05		0.05		0.05		0.05		0.05		0.05		0.05		0.05		0.05		0.05		0.05		0.05		0.05		0.05		0.05		0.05		0.05		0.05		0.05
	Inherent uncertainty σgi:	1.05448	Reliability:		1. Verified data based on measurements	1	1. Verified data based on measurements	1	1. Verified data based on measurements	1	1. Verified data based on measurements	1	1. Verified data based on measurements	1	1. Verified data based on measurements	1	1. Verified data based on measurements	1	1. Verified data based on measurements	1	1. Verified data based on measurements	1	1. Verified data based on measurements	1	1. Verified data based on measurements	1	1. Verified data based on measurements	1	1. Verified data based on measurements	1	1. Verified data based on measurements	1	1. Verified data based on measurements	1	1. Verified data based on measurements	1	1. Verified data based on measurements	1	1. Verified data based on measurements	1	1. Verified data based on measurements	1	1. Verified data based on measurements	1
	Inherent uncertainty CVi:	0.05	Completeness:		3. Representative data from only some sites (<<50%) relevant for the market considered or >50% of sites but from shorter periods	1.05	1. Representative data from all sites relevant for the market considered over an adequate period to even out normal fluctuations	1	1. Representative data from all sites relevant for the market considered over an adequate period to even out normal fluctuations	1	1. Representative data from all sites relevant for the market considered over an adequate period to even out normal fluctuations	1	1. Representative data from all sites relevant for the market considered over an adequate period to even out normal fluctuations	1	1. Representative data from all sites relevant for the market considered over an adequate period to even out normal fluctuations	1	1. Representative data from all sites relevant for the market considered over an adequate period to even out normal fluctuations	1	1. Representative data from all sites relevant for the market considered over an adequate period to even out normal fluctuations	1	1. Representative data from all sites relevant for the market considered over an adequate period to even out normal fluctuations	1	1. Representative data from all sites relevant for the market considered over an adequate period to even out normal fluctuations	1	1. Representative data from all sites relevant for the market considered over an adequate period to even out normal fluctuations	1	1. Representative data from all sites relevant for the market considered over an adequate period to even out normal fluctuations	1	1. Representative data from all sites relevant for the market considered over an adequate period to even out normal fluctuations	1	1. Representative data from all sites relevant for the market considered over an adequate period to even out normal fluctuations	1	1. Representative data from all sites relevant for the market considered over an adequate period to even out normal fluctuations	1	1. Representative data from all sites relevant for the market considered over an adequate period to even out normal fluctuations	1	1. Representative data from all sites relevant for the market considered over an adequate period to even out normal fluctuations	1	1. Representative data from all sites relevant for the market considered over an adequate period to even out normal fluctuations	1	1. Representative data from all sites relevant for the market considered over an adequate period to even out normal fluctuations	1	1. Representative data from all sites relevant for the market considered over an adequate period to even out normal fluctuations	1
	Representativeness CVi:	0.0283201	Temporal correlation:		1. Less than 3 years of difference to the time period of the dataset	1	1. Less than 3 years of difference to the time period of the dataset	1	1. Less than 3 years of difference to the time period of the dataset	1	1. Less than 3 years of difference to the time period of the dataset	1	1. Less than 3 years of difference to the time period of the dataset	1	1. Less than 3 years of difference to the time period of the dataset	1	1. Less than 3 years of difference to the time period of the dataset	1	1. Less than 3 years of difference to the time period of the dataset	1	1. Less than 3 years of difference to the time period of the dataset	1	1. Less than 3 years of difference to the time period of the dataset	1	1. Less than 3 years of difference to the time period of the dataset	1	1. Less than 3 years of difference to the time period of the dataset	1	1. Less than 3 years of difference to the time period of the dataset	1	1. Less than 3 years of difference to the time period of the dataset	1	1. Less than 3 years of difference to the time period of the dataset	1	1. Less than 3 years of difference to the time period of the dataset	1	1. Less than 3 years of difference to the time period of the dataset	1	1. Less than 3 years of difference to the time period of the dataset	1	1. Less than 3 years of difference to the time period of the dataset	1	1. Less than 3 years of difference to the time period of the dataset	1
	Spread σgs	#DIV/0!	Geographic correlation:		1. Data from area under study	1	1. Data from area under study	1	1. Data from area under study	1	1. Data from area under study	1	1. Data from area under study	1	1. Data from area under study	1	1. Data from area under study	1	1. Data from area under study	1	1. Data from area under study	1	1. Data from area under study	1	1. Data from area under study	1	1. Data from area under study	1	1. Data from area under study	1	1. Data from area under study	1	1. Data from area under study	1	1. Data from area under study	1	1. Data from area under study	1	1. Data from area under study	1	1. Data from area under study	1	1. Data from area under study	1
	Spread, σCVi	0.948	Further techonological correlation:		1. Data from enterprises, processes and materials under study	1	1. Data from enterprises, processes and materials under study	1	1. Data from enterprises, processes and materials under study	1	1. Data from enterprises, processes and materials under study	1	1. Data from enterprises, processes and materials under study	1	1. Data from enterprises, processes and materials under study	1	1. Data from enterprises, processes and materials under study	1	1. Data from enterprises, processes and materials under study	1	1. Data from enterprises, processes and materials under study	1	1. Data from enterprises, processes and materials under study	1	1. Data from enterprises, processes and materials under study	1	1. Data from enterprises, processes and materials under study	1	1. Data from enterprises, processes and materials under study	1	1. Data from enterprises, processes and materials under study	1	1. Data from enterprises, processes and materials under study	1	1. Data from enterprises, processes and materials under study	1	1. Data from enterprises, processes and materials under study	1	1. Data from enterprises, processes and materials under study	1	1. Data from enterprises, processes and materials under study	1	1. Data from enterprises, processes and materials under study	1
	Overall dispersion CV	0.94974	(Sample size):		2. n = >20	1.02	1. n = >100, continous measurement, balance of purchased products	1	1. n = >100, continous measurement, balance of purchased products	1	1. n = >100, continous measurement, balance of purchased products	1	1. n = >100, continous measurement, balance of purchased products	1	1. n = >100, continous measurement, balance of purchased products	1	1. n = >100, continous measurement, balance of purchased products	1	1. n = >100, continous measurement, balance of purchased products	1	1. n = >100, continous measurement, balance of purchased products	1	1. n = >100, continous measurement, balance of purchased products	1	1. n = >100, continous measurement, balance of purchased products	1	1. n = >100, continous measurement, balance of purchased products	1	1. n = >100, continous measurement, balance of purchased products	1	1. n = >100, continous measurement, balance of purchased products	1	1. n = >100, continous measurement, balance of purchased products	1	1. n = >100, continous measurement, balance of purchased products	1	1. n = >100, continous measurement, balance of purchased products	1	1. n = >100, continous measurement, balance of purchased products	1	1. n = >100, continous measurement, balance of purchased products	1	1. n = >100, continous measurement, balance of purchased products	1
	Overall dispersion Phi	0.801816	Representativeness factor as σgr:		1.02668		1		1		1		1		1		1		1		1		1		1		1		1		1		1		1		1		1		1		1
	Overall dispersion SD95	#DIV/0!		Wi =	302.844	599632
						0
	Weighted mean, x̅a(wt):	1626	Pangasius commercial feed	kg	1626
	x̅g=	1626	Inherent uncertainty as σCVi:		0.05		0.05		0.05		0.05		0.05		0.05		0.05		0.05		0.05		0.05		0.05		0.05		0.05		0.05		0.05		0.05		0.05		0.05		0.05		0.05
	Inherent uncertainty σgi:	1.05448	Reliability:		1. Verified data based on measurements	1	1. Verified data based on measurements	1	1. Verified data based on measurements	1	1. Verified data based on measurements	1	1. Verified data based on measurements	1	1. Verified data based on measurements	1	1. Verified data based on measurements	1	1. Verified data based on measurements	1	1. Verified data based on measurements	1	1. Verified data based on measurements	1	1. Verified data based on measurements	1	1. Verified data based on measurements	1	1. Verified data based on measurements	1	1. Verified data based on measurements	1	1. Verified data based on measurements	1	1. Verified data based on measurements	1	1. Verified data based on measurements	1	1. Verified data based on measurements	1	1. Verified data based on measurements	1	1. Verified data based on measurements	1
	Inherent uncertainty CVi:	0.05	Completeness:		3. Representative data from only some sites (<<50%) relevant for the market considered or >50% of sites but from shorter periods	1.05	1. Representative data from all sites relevant for the market considered over an adequate period to even out normal fluctuations	1	1. Representative data from all sites relevant for the market considered over an adequate period to even out normal fluctuations	1	1. Representative data from all sites relevant for the market considered over an adequate period to even out normal fluctuations	1	1. Representative data from all sites relevant for the market considered over an adequate period to even out normal fluctuations	1	1. Representative data from all sites relevant for the market considered over an adequate period to even out normal fluctuations	1	1. Representative data from all sites relevant for the market considered over an adequate period to even out normal fluctuations	1	1. Representative data from all sites relevant for the market considered over an adequate period to even out normal fluctuations	1	1. Representative data from all sites relevant for the market considered over an adequate period to even out normal fluctuations	1	1. Representative data from all sites relevant for the market considered over an adequate period to even out normal fluctuations	1	1. Representative data from all sites relevant for the market considered over an adequate period to even out normal fluctuations	1	1. Representative data from all sites relevant for the market considered over an adequate period to even out normal fluctuations	1	1. Representative data from all sites relevant for the market considered over an adequate period to even out normal fluctuations	1	1. Representative data from all sites relevant for the market considered over an adequate period to even out normal fluctuations	1	1. Representative data from all sites relevant for the market considered over an adequate period to even out normal fluctuations	1	1. Representative data from all sites relevant for the market considered over an adequate period to even out normal fluctuations	1	1. Representative data from all sites relevant for the market considered over an adequate period to even out normal fluctuations	1	1. Representative data from all sites relevant for the market considered over an adequate period to even out normal fluctuations	1	1. Representative data from all sites relevant for the market considered over an adequate period to even out normal fluctuations	1	1. Representative data from all sites relevant for the market considered over an adequate period to even out normal fluctuations	1
	Representativeness CVi:	0.0283201	Temporal correlation:		1. Less than 3 years of difference to the time period of the dataset	1	1. Less than 3 years of difference to the time period of the dataset	1	1. Less than 3 years of difference to the time period of the dataset	1	1. Less than 3 years of difference to the time period of the dataset	1	1. Less than 3 years of difference to the time period of the dataset	1	1. Less than 3 years of difference to the time period of the dataset	1	1. Less than 3 years of difference to the time period of the dataset	1	1. Less than 3 years of difference to the time period of the dataset	1	1. Less than 3 years of difference to the time period of the dataset	1	1. Less than 3 years of difference to the time period of the dataset	1	1. Less than 3 years of difference to the time period of the dataset	1	1. Less than 3 years of difference to the time period of the dataset	1	1. Less than 3 years of difference to the time period of the dataset	1	1. Less than 3 years of difference to the time period of the dataset	1	1. Less than 3 years of difference to the time period of the dataset	1	1. Less than 3 years of difference to the time period of the dataset	1	1. Less than 3 years of difference to the time period of the dataset	1	1. Less than 3 years of difference to the time period of the dataset	1	1. Less than 3 years of difference to the time period of the dataset	1	1. Less than 3 years of difference to the time period of the dataset	1
	Spread σgs	#DIV/0!	Geographic correlation:		1. Data from area under study	1	1. Data from area under study	1	1. Data from area under study	1	1. Data from area under study	1	1. Data from area under study	1	1. Data from area under study	1	1. Data from area under study	1	1. Data from area under study	1	1. Data from area under study	1	1. Data from area under study	1	1. Data from area under study	1	1. Data from area under study	1	1. Data from area under study	1	1. Data from area under study	1	1. Data from area under study	1	1. Data from area under study	1	1. Data from area under study	1	1. Data from area under study	1	1. Data from area under study	1	1. Data from area under study	1
	Spread, σCVi	0.167	Further techonological correlation:		1. Data from enterprises, processes and materials under study	1	1. Data from enterprises, processes and materials under study	1	1. Data from enterprises, processes and materials under study	1	1. Data from enterprises, processes and materials under study	1	1. Data from enterprises, processes and materials under study	1	1. Data from enterprises, processes and materials under study	1	1. Data from enterprises, processes and materials under study	1	1. Data from enterprises, processes and materials under study	1	1. Data from enterprises, processes and materials under study	1	1. Data from enterprises, processes and materials under study	1	1. Data from enterprises, processes and materials under study	1	1. Data from enterprises, processes and materials under study	1	1. Data from enterprises, processes and materials under study	1	1. Data from enterprises, processes and materials under study	1	1. Data from enterprises, processes and materials under study	1	1. Data from enterprises, processes and materials under study	1	1. Data from enterprises, processes and materials under study	1	1. Data from enterprises, processes and materials under study	1	1. Data from enterprises, processes and materials under study	1	1. Data from enterprises, processes and materials under study	1
	Overall dispersion CV	0.17661	(Sample size):		2. n = >20	1.02	1. n = >100, continous measurement, balance of purchased products	1	1. n = >100, continous measurement, balance of purchased products	1	1. n = >100, continous measurement, balance of purchased products	1	1. n = >100, continous measurement, balance of purchased products	1	1. n = >100, continous measurement, balance of purchased products	1	1. n = >100, continous measurement, balance of purchased products	1	1. n = >100, continous measurement, balance of purchased products	1	1. n = >100, continous measurement, balance of purchased products	1	1. n = >100, continous measurement, balance of purchased products	1	1. n = >100, continous measurement, balance of purchased products	1	1. n = >100, continous measurement, balance of purchased products	1	1. n = >100, continous measurement, balance of purchased products	1	1. n = >100, continous measurement, balance of purchased products	1	1. n = >100, continous measurement, balance of purchased products	1	1. n = >100, continous measurement, balance of purchased products	1	1. n = >100, continous measurement, balance of purchased products	1	1. n = >100, continous measurement, balance of purchased products	1	1. n = >100, continous measurement, balance of purchased products	1	1. n = >100, continous measurement, balance of purchased products	1
	Overall dispersion Phi	0.175255	Representativeness factor as σgr:		1.02668		1		1		1		1		1		1		1		1		1		1		1		1		1		1		1		1		1		1		1
	Overall dispersion SD95	#DIV/0!		Wi =	302.844	492425
						0
	Weighted mean, x̅a(wt):	11.1	Pangasius farm-made feed	kg	11.1
	x̅g=	11.1	Inherent uncertainty as σCVi:		0.05		0.05		0.05		0.05		0.05		0.05		0.05		0.05		0.05		0.05		0.05		0.05		0.05		0.05		0.05		0.05		0.05		0.05		0.05		0.05
	Inherent uncertainty σgi:	1.05448	Reliability:		1. Verified data based on measurements	1	1. Verified data based on measurements	1	1. Verified data based on measurements	1	1. Verified data based on measurements	1	1. Verified data based on measurements	1	1. Verified data based on measurements	1	1. Verified data based on measurements	1	1. Verified data based on measurements	1	1. Verified data based on measurements	1	1. Verified data based on measurements	1	1. Verified data based on measurements	1	1. Verified data based on measurements	1	1. Verified data based on measurements	1	1. Verified data based on measurements	1	1. Verified data based on measurements	1	1. Verified data based on measurements	1	1. Verified data based on measurements	1	1. Verified data based on measurements	1	1. Verified data based on measurements	1	1. Verified data based on measurements	1
	Inherent uncertainty CVi:	0.05	Completeness:		3. Representative data from only some sites (<<50%) relevant for the market considered or >50% of sites but from shorter periods	1.05	1. Representative data from all sites relevant for the market considered over an adequate period to even out normal fluctuations	1	1. Representative data from all sites relevant for the market considered over an adequate period to even out normal fluctuations	1	1. Representative data from all sites relevant for the market considered over an adequate period to even out normal fluctuations	1	1. Representative data from all sites relevant for the market considered over an adequate period to even out normal fluctuations	1	1. Representative data from all sites relevant for the market considered over an adequate period to even out normal fluctuations	1	1. Representative data from all sites relevant for the market considered over an adequate period to even out normal fluctuations	1	1. Representative data from all sites relevant for the market considered over an adequate period to even out normal fluctuations	1	1. Representative data from all sites relevant for the market considered over an adequate period to even out normal fluctuations	1	1. Representative data from all sites relevant for the market considered over an adequate period to even out normal fluctuations	1	1. Representative data from all sites relevant for the market considered over an adequate period to even out normal fluctuations	1	1. Representative data from all sites relevant for the market considered over an adequate period to even out normal fluctuations	1	1. Representative data from all sites relevant for the market considered over an adequate period to even out normal fluctuations	1	1. Representative data from all sites relevant for the market considered over an adequate period to even out normal fluctuations	1	1. Representative data from all sites relevant for the market considered over an adequate period to even out normal fluctuations	1	1. Representative data from all sites relevant for the market considered over an adequate period to even out normal fluctuations	1	1. Representative data from all sites relevant for the market considered over an adequate period to even out normal fluctuations	1	1. Representative data from all sites relevant for the market considered over an adequate period to even out normal fluctuations	1	1. Representative data from all sites relevant for the market considered over an adequate period to even out normal fluctuations	1	1. Representative data from all sites relevant for the market considered over an adequate period to even out normal fluctuations	1
	Representativeness CVi:	0.0283201	Temporal correlation:		1. Less than 3 years of difference to the time period of the dataset	1	1. Less than 3 years of difference to the time period of the dataset	1	1. Less than 3 years of difference to the time period of the dataset	1	1. Less than 3 years of difference to the time period of the dataset	1	1. Less than 3 years of difference to the time period of the dataset	1	1. Less than 3 years of difference to the time period of the dataset	1	1. Less than 3 years of difference to the time period of the dataset	1	1. Less than 3 years of difference to the time period of the dataset	1	1. Less than 3 years of difference to the time period of the dataset	1	1. Less than 3 years of difference to the time period of the dataset	1	1. Less than 3 years of difference to the time period of the dataset	1	1. Less than 3 years of difference to the time period of the dataset	1	1. Less than 3 years of difference to the time period of the dataset	1	1. Less than 3 years of difference to the time period of the dataset	1	1. Less than 3 years of difference to the time period of the dataset	1	1. Less than 3 years of difference to the time period of the dataset	1	1. Less than 3 years of difference to the time period of the dataset	1	1. Less than 3 years of difference to the time period of the dataset	1	1. Less than 3 years of difference to the time period of the dataset	1	1. Less than 3 years of difference to the time period of the dataset	1
	Spread σgs	#DIV/0!	Geographic correlation:		1. Data from area under study	1	1. Data from area under study	1	1. Data from area under study	1	1. Data from area under study	1	1. Data from area under study	1	1. Data from area under study	1	1. Data from area under study	1	1. Data from area under study	1	1. Data from area under study	1	1. Data from area under study	1	1. Data from area under study	1	1. Data from area under study	1	1. Data from area under study	1	1. Data from area under study	1	1. Data from area under study	1	1. Data from area under study	1	1. Data from area under study	1	1. Data from area under study	1	1. Data from area under study	1	1. Data from area under study	1
	Spread, σCVi	0.24	Further techonological correlation:		1. Data from enterprises, processes and materials under study	1	1. Data from enterprises, processes and materials under study	1	1. Data from enterprises, processes and materials under study	1	1. Data from enterprises, processes and materials under study	1	1. Data from enterprises, processes and materials under study	1	1. Data from enterprises, processes and materials under study	1	1. Data from enterprises, processes and materials under study	1	1. Data from enterprises, processes and materials under study	1	1. Data from enterprises, processes and materials under study	1	1. Data from enterprises, processes and materials under study	1	1. Data from enterprises, processes and materials under study	1	1. Data from enterprises, processes and materials under study	1	1. Data from enterprises, processes and materials under study	1	1. Data from enterprises, processes and materials under study	1	1. Data from enterprises, processes and materials under study	1	1. Data from enterprises, processes and materials under study	1	1. Data from enterprises, processes and materials under study	1	1. Data from enterprises, processes and materials under study	1	1. Data from enterprises, processes and materials under study	1	1. Data from enterprises, processes and materials under study	1
	Overall dispersion CV	0.246783	(Sample size):		2. n = >20	1.02	1. n = >100, continous measurement, balance of purchased products	1	1. n = >100, continous measurement, balance of purchased products	1	1. n = >100, continous measurement, balance of purchased products	1	1. n = >100, continous measurement, balance of purchased products	1	1. n = >100, continous measurement, balance of purchased products	1	1. n = >100, continous measurement, balance of purchased products	1	1. n = >100, continous measurement, balance of purchased products	1	1. n = >100, continous measurement, balance of purchased products	1	1. n = >100, continous measurement, balance of purchased products	1	1. n = >100, continous measurement, balance of purchased products	1	1. n = >100, continous measurement, balance of purchased products	1	1. n = >100, continous measurement, balance of purchased products	1	1. n = >100, continous measurement, balance of purchased products	1	1. n = >100, continous measurement, balance of purchased products	1	1. n = >100, continous measurement, balance of purchased products	1	1. n = >100, continous measurement, balance of purchased products	1	1. n = >100, continous measurement, balance of purchased products	1	1. n = >100, continous measurement, balance of purchased products	1	1. n = >100, continous measurement, balance of purchased products	1
	Overall dispersion Phi	0.243145	Representativeness factor as σgr:		1.02668		1		1		1		1		1		1		1		1		1		1		1		1		1		1		1		1		1		1		1
	Overall dispersion SD95	#DIV/0!		Wi =	302.844	3361.57
						0
	Weighted mean, x̅a(wt):	54.4	Electricity	kWh	54.4
	x̅g=	54.4	Inherent uncertainty as σCVi:		0.05		0.05		0.05		0.05		0.05		0.05		0.05		0.05		0.05		0.05		0.05		0.05		0.05		0.05		0.05		0.05		0.05		0.05		0.05		0.05
	Inherent uncertainty σgi:	1.05448	Reliability:		1. Verified data based on measurements	1	1. Verified data based on measurements	1	1. Verified data based on measurements	1	1. Verified data based on measurements	1	1. Verified data based on measurements	1	1. Verified data based on measurements	1	1. Verified data based on measurements	1	1. Verified data based on measurements	1	1. Verified data based on measurements	1	1. Verified data based on measurements	1	1. Verified data based on measurements	1	1. Verified data based on measurements	1	1. Verified data based on measurements	1	1. Verified data based on measurements	1	1. Verified data based on measurements	1	1. Verified data based on measurements	1	1. Verified data based on measurements	1	1. Verified data based on measurements	1	1. Verified data based on measurements	1	1. Verified data based on measurements	1
	Inherent uncertainty CVi:	0.05	Completeness:		3. Representative data from only some sites (<<50%) relevant for the market considered or >50% of sites but from shorter periods	1.05	1. Representative data from all sites relevant for the market considered over an adequate period to even out normal fluctuations	1	1. Representative data from all sites relevant for the market considered over an adequate period to even out normal fluctuations	1	1. Representative data from all sites relevant for the market considered over an adequate period to even out normal fluctuations	1	1. Representative data from all sites relevant for the market considered over an adequate period to even out normal fluctuations	1	1. Representative data from all sites relevant for the market considered over an adequate period to even out normal fluctuations	1	1. Representative data from all sites relevant for the market considered over an adequate period to even out normal fluctuations	1	1. Representative data from all sites relevant for the market considered over an adequate period to even out normal fluctuations	1	1. Representative data from all sites relevant for the market considered over an adequate period to even out normal fluctuations	1	1. Representative data from all sites relevant for the market considered over an adequate period to even out normal fluctuations	1	1. Representative data from all sites relevant for the market considered over an adequate period to even out normal fluctuations	1	1. Representative data from all sites relevant for the market considered over an adequate period to even out normal fluctuations	1	1. Representative data from all sites relevant for the market considered over an adequate period to even out normal fluctuations	1	1. Representative data from all sites relevant for the market considered over an adequate period to even out normal fluctuations	1	1. Representative data from all sites relevant for the market considered over an adequate period to even out normal fluctuations	1	1. Representative data from all sites relevant for the market considered over an adequate period to even out normal fluctuations	1	1. Representative data from all sites relevant for the market considered over an adequate period to even out normal fluctuations	1	1. Representative data from all sites relevant for the market considered over an adequate period to even out normal fluctuations	1	1. Representative data from all sites relevant for the market considered over an adequate period to even out normal fluctuations	1	1. Representative data from all sites relevant for the market considered over an adequate period to even out normal fluctuations	1
	Representativeness CVi:	0.0283201	Temporal correlation:		1. Less than 3 years of difference to the time period of the dataset	1	1. Less than 3 years of difference to the time period of the dataset	1	1. Less than 3 years of difference to the time period of the dataset	1	1. Less than 3 years of difference to the time period of the dataset	1	1. Less than 3 years of difference to the time period of the dataset	1	1. Less than 3 years of difference to the time period of the dataset	1	1. Less than 3 years of difference to the time period of the dataset	1	1. Less than 3 years of difference to the time period of the dataset	1	1. Less than 3 years of difference to the time period of the dataset	1	1. Less than 3 years of difference to the time period of the dataset	1	1. Less than 3 years of difference to the time period of the dataset	1	1. Less than 3 years of difference to the time period of the dataset	1	1. Less than 3 years of difference to the time period of the dataset	1	1. Less than 3 years of difference to the time period of the dataset	1	1. Less than 3 years of difference to the time period of the dataset	1	1. Less than 3 years of difference to the time period of the dataset	1	1. Less than 3 years of difference to the time period of the dataset	1	1. Less than 3 years of difference to the time period of the dataset	1	1. Less than 3 years of difference to the time period of the dataset	1	1. Less than 3 years of difference to the time period of the dataset	1
	Spread σgs	#DIV/0!	Geographic correlation:		1. Data from area under study	1	1. Data from area under study	1	1. Data from area under study	1	1. Data from area under study	1	1. Data from area under study	1	1. Data from area under study	1	1. Data from area under study	1	1. Data from area under study	1	1. Data from area under study	1	1. Data from area under study	1	1. Data from area under study	1	1. Data from area under study	1	1. Data from area under study	1	1. Data from area under study	1	1. Data from area under study	1	1. Data from area under study	1	1. Data from area under study	1	1. Data from area under study	1	1. Data from area under study	1	1. Data from area under study	1
	Spread, σCVi	1,,53	Further techonological correlation:		1. Data from enterprises, processes and materials under study	1	1. Data from enterprises, processes and materials under study	1	1. Data from enterprises, processes and materials under study	1	1. Data from enterprises, processes and materials under study	1	1. Data from enterprises, processes and materials under study	1	1. Data from enterprises, processes and materials under study	1	1. Data from enterprises, processes and materials under study	1	1. Data from enterprises, processes and materials under study	1	1. Data from enterprises, processes and materials under study	1	1. Data from enterprises, processes and materials under study	1	1. Data from enterprises, processes and materials under study	1	1. Data from enterprises, processes and materials under study	1	1. Data from enterprises, processes and materials under study	1	1. Data from enterprises, processes and materials under study	1	1. Data from enterprises, processes and materials under study	1	1. Data from enterprises, processes and materials under study	1	1. Data from enterprises, processes and materials under study	1	1. Data from enterprises, processes and materials under study	1	1. Data from enterprises, processes and materials under study	1	1. Data from enterprises, processes and materials under study	1
	Overall dispersion CV	#VALUE!	(Sample size):		2. n = >20	1.02	1. n = >100, continous measurement, balance of purchased products	1	1. n = >100, continous measurement, balance of purchased products	1	1. n = >100, continous measurement, balance of purchased products	1	1. n = >100, continous measurement, balance of purchased products	1	1. n = >100, continous measurement, balance of purchased products	1	1. n = >100, continous measurement, balance of purchased products	1	1. n = >100, continous measurement, balance of purchased products	1	1. n = >100, continous measurement, balance of purchased products	1	1. n = >100, continous measurement, balance of purchased products	1	1. n = >100, continous measurement, balance of purchased products	1	1. n = >100, continous measurement, balance of purchased products	1	1. n = >100, continous measurement, balance of purchased products	1	1. n = >100, continous measurement, balance of purchased products	1	1. n = >100, continous measurement, balance of purchased products	1	1. n = >100, continous measurement, balance of purchased products	1	1. n = >100, continous measurement, balance of purchased products	1	1. n = >100, continous measurement, balance of purchased products	1	1. n = >100, continous measurement, balance of purchased products	1	1. n = >100, continous measurement, balance of purchased products	1
	Overall dispersion Phi	#VALUE!	Representativeness factor as σgr:		1.02668		1		1		1		1		1		1		1		1		1		1		1		1		1		1		1		1		1		1		1
	Overall dispersion SD95	#DIV/0!		Wi =	302.844	16474.7
						0
	Weighted mean, x̅a(wt):	0.99	Diesel	kg	0.99
	x̅g=	0.99	Inherent uncertainty as σCVi:		0.05		0.05		0.05		0.05		0.05		0.05		0.05		0.05		0.05		0.05		0.05		0.05		0.05		0.05		0.05		0.05		0.05		0.05		0.05		0.05
	Inherent uncertainty σgi:	1.05448	Reliability:		1. Verified data based on measurements	1	1. Verified data based on measurements	1	1. Verified data based on measurements	1	1. Verified data based on measurements	1	1. Verified data based on measurements	1	1. Verified data based on measurements	1	1. Verified data based on measurements	1	1. Verified data based on measurements	1	1. Verified data based on measurements	1	1. Verified data based on measurements	1	1. Verified data based on measurements	1	1. Verified data based on measurements	1	1. Verified data based on measurements	1	1. Verified data based on measurements	1	1. Verified data based on measurements	1	1. Verified data based on measurements	1	1. Verified data based on measurements	1	1. Verified data based on measurements	1	1. Verified data based on measurements	1	1. Verified data based on measurements	1
	Inherent uncertainty CVi:	0.05	Completeness:		3. Representative data from only some sites (<<50%) relevant for the market considered or >50% of sites but from shorter periods	1.05	1. Representative data from all sites relevant for the market considered over an adequate period to even out normal fluctuations	1	1. Representative data from all sites relevant for the market considered over an adequate period to even out normal fluctuations	1	1. Representative data from all sites relevant for the market considered over an adequate period to even out normal fluctuations	1	1. Representative data from all sites relevant for the market considered over an adequate period to even out normal fluctuations	1	1. Representative data from all sites relevant for the market considered over an adequate period to even out normal fluctuations	1	1. Representative data from all sites relevant for the market considered over an adequate period to even out normal fluctuations	1	1. Representative data from all sites relevant for the market considered over an adequate period to even out normal fluctuations	1	1. Representative data from all sites relevant for the market considered over an adequate period to even out normal fluctuations	1	1. Representative data from all sites relevant for the market considered over an adequate period to even out normal fluctuations	1	1. Representative data from all sites relevant for the market considered over an adequate period to even out normal fluctuations	1	1. Representative data from all sites relevant for the market considered over an adequate period to even out normal fluctuations	1	1. Representative data from all sites relevant for the market considered over an adequate period to even out normal fluctuations	1	1. Representative data from all sites relevant for the market considered over an adequate period to even out normal fluctuations	1	1. Representative data from all sites relevant for the market considered over an adequate period to even out normal fluctuations	1	1. Representative data from all sites relevant for the market considered over an adequate period to even out normal fluctuations	1	1. Representative data from all sites relevant for the market considered over an adequate period to even out normal fluctuations	1	1. Representative data from all sites relevant for the market considered over an adequate period to even out normal fluctuations	1	1. Representative data from all sites relevant for the market considered over an adequate period to even out normal fluctuations	1	1. Representative data from all sites relevant for the market considered over an adequate period to even out normal fluctuations	1
	Representativeness CVi:	0.0369155	Temporal correlation:		1. Less than 3 years of difference to the time period of the dataset	1	1. Less than 3 years of difference to the time period of the dataset	1	1. Less than 3 years of difference to the time period of the dataset	1	1. Less than 3 years of difference to the time period of the dataset	1	1. Less than 3 years of difference to the time period of the dataset	1	1. Less than 3 years of difference to the time period of the dataset	1	1. Less than 3 years of difference to the time period of the dataset	1	1. Less than 3 years of difference to the time period of the dataset	1	1. Less than 3 years of difference to the time period of the dataset	1	1. Less than 3 years of difference to the time period of the dataset	1	1. Less than 3 years of difference to the time period of the dataset	1	1. Less than 3 years of difference to the time period of the dataset	1	1. Less than 3 years of difference to the time period of the dataset	1	1. Less than 3 years of difference to the time period of the dataset	1	1. Less than 3 years of difference to the time period of the dataset	1	1. Less than 3 years of difference to the time period of the dataset	1	1. Less than 3 years of difference to the time period of the dataset	1	1. Less than 3 years of difference to the time period of the dataset	1	1. Less than 3 years of difference to the time period of the dataset	1	1. Less than 3 years of difference to the time period of the dataset	1
	Spread σgs	#DIV/0!	Geographic correlation:		1. Data from area under study	1	1. Data from area under study	1	1. Data from area under study	1	1. Data from area under study	1	1. Data from area under study	1	1. Data from area under study	1	1. Data from area under study	1	1. Data from area under study	1	1. Data from area under study	1	1. Data from area under study	1	1. Data from area under study	1	1. Data from area under study	1	1. Data from area under study	1	1. Data from area under study	1	1. Data from area under study	1	1. Data from area under study	1	1. Data from area under study	1	1. Data from area under study	1	1. Data from area under study	1	1. Data from area under study	1
	Spread, σCVi	1.42	Further techonological correlation:		1. Data from enterprises, processes and materials under study	1	1. Data from enterprises, processes and materials under study	1	1. Data from enterprises, processes and materials under study	1	1. Data from enterprises, processes and materials under study	1	1. Data from enterprises, processes and materials under study	1	1. Data from enterprises, processes and materials under study	1	1. Data from enterprises, processes and materials under study	1	1. Data from enterprises, processes and materials under study	1	1. Data from enterprises, processes and materials under study	1	1. Data from enterprises, processes and materials under study	1	1. Data from enterprises, processes and materials under study	1	1. Data from enterprises, processes and materials under study	1	1. Data from enterprises, processes and materials under study	1	1. Data from enterprises, processes and materials under study	1	1. Data from enterprises, processes and materials under study	1	1. Data from enterprises, processes and materials under study	1	1. Data from enterprises, processes and materials under study	1	1. Data from enterprises, processes and materials under study	1	1. Data from enterprises, processes and materials under study	1	1. Data from enterprises, processes and materials under study	1
	Overall dispersion CV	1.42136	(Sample size):		3. n = > 10, aggregated figure in env. report	1.05	1. n = >100, continous measurement, balance of purchased products	1	1. n = >100, continous measurement, balance of purchased products	1	1. n = >100, continous measurement, balance of purchased products	1	1. n = >100, continous measurement, balance of purchased products	1	1. n = >100, continous measurement, balance of purchased products	1	1. n = >100, continous measurement, balance of purchased products	1	1. n = >100, continous measurement, balance of purchased products	1	1. n = >100, continous measurement, balance of purchased products	1	1. n = >100, continous measurement, balance of purchased products	1	1. n = >100, continous measurement, balance of purchased products	1	1. n = >100, continous measurement, balance of purchased products	1	1. n = >100, continous measurement, balance of purchased products	1	1. n = >100, continous measurement, balance of purchased products	1	1. n = >100, continous measurement, balance of purchased products	1	1. n = >100, continous measurement, balance of purchased products	1	1. n = >100, continous measurement, balance of purchased products	1	1. n = >100, continous measurement, balance of purchased products	1	1. n = >100, continous measurement, balance of purchased products	1	1. n = >100, continous measurement, balance of purchased products	1
	Overall dispersion Phi	1.05135	Representativeness factor as σgr:		1.0351		1		1		1		1		1		1		1		1		1		1		1		1		1		1		1		1		1		1		1
	Overall dispersion SD95	#DIV/0!		Wi =	258.883	256.294
						0
	Weighted mean, x̅a(wt):	0.16	Limestone	kg	0.16
	x̅g=	0.16	Inherent uncertainty as σCVi:		0.05		0.05		0.05		0.05		0.05		0.05		0.05		0.05		0.05		0.05		0.05		0.05		0.05		0.05		0.05		0.05		0.05		0.05		0.05		0.05
	Inherent uncertainty σgi:	1.05448	Reliability:		1. Verified data based on measurements	1	1. Verified data based on measurements	1	1. Verified data based on measurements	1	1. Verified data based on measurements	1	1. Verified data based on measurements	1	1. Verified data based on measurements	1	1. Verified data based on measurements	1	1. Verified data based on measurements	1	1. Verified data based on measurements	1	1. Verified data based on measurements	1	1. Verified data based on measurements	1	1. Verified data based on measurements	1	1. Verified data based on measurements	1	1. Verified data based on measurements	1	1. Verified data based on measurements	1	1. Verified data based on measurements	1	1. Verified data based on measurements	1	1. Verified data based on measurements	1	1. Verified data based on measurements	1	1. Verified data based on measurements	1
	Inherent uncertainty CVi:	0.05	Completeness:		3. Representative data from only some sites (<<50%) relevant for the market considered or >50% of sites but from shorter periods	1.05	1. Representative data from all sites relevant for the market considered over an adequate period to even out normal fluctuations	1	1. Representative data from all sites relevant for the market considered over an adequate period to even out normal fluctuations	1	1. Representative data from all sites relevant for the market considered over an adequate period to even out normal fluctuations	1	1. Representative data from all sites relevant for the market considered over an adequate period to even out normal fluctuations	1	1. Representative data from all sites relevant for the market considered over an adequate period to even out normal fluctuations	1	1. Representative data from all sites relevant for the market considered over an adequate period to even out normal fluctuations	1	1. Representative data from all sites relevant for the market considered over an adequate period to even out normal fluctuations	1	1. Representative data from all sites relevant for the market considered over an adequate period to even out normal fluctuations	1	1. Representative data from all sites relevant for the market considered over an adequate period to even out normal fluctuations	1	1. Representative data from all sites relevant for the market considered over an adequate period to even out normal fluctuations	1	1. Representative data from all sites relevant for the market considered over an adequate period to even out normal fluctuations	1	1. Representative data from all sites relevant for the market considered over an adequate period to even out normal fluctuations	1	1. Representative data from all sites relevant for the market considered over an adequate period to even out normal fluctuations	1	1. Representative data from all sites relevant for the market considered over an adequate period to even out normal fluctuations	1	1. Representative data from all sites relevant for the market considered over an adequate period to even out normal fluctuations	1	1. Representative data from all sites relevant for the market considered over an adequate period to even out normal fluctuations	1	1. Representative data from all sites relevant for the market considered over an adequate period to even out normal fluctuations	1	1. Representative data from all sites relevant for the market considered over an adequate period to even out normal fluctuations	1	1. Representative data from all sites relevant for the market considered over an adequate period to even out normal fluctuations	1
	Representativeness CVi:	0.0283201	Temporal correlation:		1. Less than 3 years of difference to the time period of the dataset	1	1. Less than 3 years of difference to the time period of the dataset	1	1. Less than 3 years of difference to the time period of the dataset	1	1. Less than 3 years of difference to the time period of the dataset	1	1. Less than 3 years of difference to the time period of the dataset	1	1. Less than 3 years of difference to the time period of the dataset	1	1. Less than 3 years of difference to the time period of the dataset	1	1. Less than 3 years of difference to the time period of the dataset	1	1. Less than 3 years of difference to the time period of the dataset	1	1. Less than 3 years of difference to the time period of the dataset	1	1. Less than 3 years of difference to the time period of the dataset	1	1. Less than 3 years of difference to the time period of the dataset	1	1. Less than 3 years of difference to the time period of the dataset	1	1. Less than 3 years of difference to the time period of the dataset	1	1. Less than 3 years of difference to the time period of the dataset	1	1. Less than 3 years of difference to the time period of the dataset	1	1. Less than 3 years of difference to the time period of the dataset	1	1. Less than 3 years of difference to the time period of the dataset	1	1. Less than 3 years of difference to the time period of the dataset	1	1. Less than 3 years of difference to the time period of the dataset	1
	Spread σgs	#DIV/0!	Geographic correlation:		1. Data from area under study	1	1. Data from area under study	1	1. Data from area under study	1	1. Data from area under study	1	1. Data from area under study	1	1. Data from area under study	1	1. Data from area under study	1	1. Data from area under study	1	1. Data from area under study	1	1. Data from area under study	1	1. Data from area under study	1	1. Data from area under study	1	1. Data from area under study	1	1. Data from area under study	1	1. Data from area under study	1	1. Data from area under study	1	1. Data from area under study	1	1. Data from area under study	1	1. Data from area under study	1	1. Data from area under study	1
	Spread, σCVi	1.25	Further techonological correlation:		1. Data from enterprises, processes and materials under study	1	1. Data from enterprises, processes and materials under study	1	1. Data from enterprises, processes and materials under study	1	1. Data from enterprises, processes and materials under study	1	1. Data from enterprises, processes and materials under study	1	1. Data from enterprises, processes and materials under study	1	1. Data from enterprises, processes and materials under study	1	1. Data from enterprises, processes and materials under study	1	1. Data from enterprises, processes and materials under study	1	1. Data from enterprises, processes and materials under study	1	1. Data from enterprises, processes and materials under study	1	1. Data from enterprises, processes and materials under study	1	1. Data from enterprises, processes and materials under study	1	1. Data from enterprises, processes and materials under study	1	1. Data from enterprises, processes and materials under study	1	1. Data from enterprises, processes and materials under study	1	1. Data from enterprises, processes and materials under study	1	1. Data from enterprises, processes and materials under study	1	1. Data from enterprises, processes and materials under study	1	1. Data from enterprises, processes and materials under study	1
	Overall dispersion CV	1.25132	(Sample size):		2. n = >20	1.02	1. n = >100, continous measurement, balance of purchased products	1	1. n = >100, continous measurement, balance of purchased products	1	1. n = >100, continous measurement, balance of purchased products	1	1. n = >100, continous measurement, balance of purchased products	1	1. n = >100, continous measurement, balance of purchased products	1	1. n = >100, continous measurement, balance of purchased products	1	1. n = >100, continous measurement, balance of purchased products	1	1. n = >100, continous measurement, balance of purchased products	1	1. n = >100, continous measurement, balance of purchased products	1	1. n = >100, continous measurement, balance of purchased products	1	1. n = >100, continous measurement, balance of purchased products	1	1. n = >100, continous measurement, balance of purchased products	1	1. n = >100, continous measurement, balance of purchased products	1	1. n = >100, continous measurement, balance of purchased products	1	1. n = >100, continous measurement, balance of purchased products	1	1. n = >100, continous measurement, balance of purchased products	1	1. n = >100, continous measurement, balance of purchased products	1	1. n = >100, continous measurement, balance of purchased products	1	1. n = >100, continous measurement, balance of purchased products	1
	Overall dispersion Phi	0.970707	Representativeness factor as σgr:		1.02668		1		1		1		1		1		1		1		1		1		1		1		1		1		1		1		1		1		1		1
	Overall dispersion SD95	#DIV/0!		Wi =	302.844	48.4551
	Weighted mean, x̅a(wt):	#DIV/0!
	x̅g=	#NUM!	Inherent uncertainty as σCVi:		0.05		0.05		0.05		0.05		0.05		0.05		0.05		0.05		0.05		0.05		0.05		0.05		0.05		0.05		0.05		0.05		0.05		0.05		0.05		0.05
	Inherent uncertainty σgi:	FALSE	Reliability:		1. Verified data based on measurements	1	1. Verified data based on measurements	1	1. Verified data based on measurements	1	1. Verified data based on measurements	1	1. Verified data based on measurements	1	1. Verified data based on measurements	1	1. Verified data based on measurements	1	1. Verified data based on measurements	1	1. Verified data based on measurements	1	1. Verified data based on measurements	1	1. Verified data based on measurements	1	1. Verified data based on measurements	1	1. Verified data based on measurements	1	1. Verified data based on measurements	1	1. Verified data based on measurements	1	1. Verified data based on measurements	1	1. Verified data based on measurements	1	1. Verified data based on measurements	1	1. Verified data based on measurements	1	1. Verified data based on measurements	1
	Inherent uncertainty CVi:	FALSE	Completeness:		1. Representative data from all sites relevant for the market considered over an adequate period to even out normal fluctuations	1	1. Representative data from all sites relevant for the market considered over an adequate period to even out normal fluctuations	1	1. Representative data from all sites relevant for the market considered over an adequate period to even out normal fluctuations	1	1. Representative data from all sites relevant for the market considered over an adequate period to even out normal fluctuations	1	1. Representative data from all sites relevant for the market considered over an adequate period to even out normal fluctuations	1	1. Representative data from all sites relevant for the market considered over an adequate period to even out normal fluctuations	1	1. Representative data from all sites relevant for the market considered over an adequate period to even out normal fluctuations	1	1. Representative data from all sites relevant for the market considered over an adequate period to even out normal fluctuations	1	1. Representative data from all sites relevant for the market considered over an adequate period to even out normal fluctuations	1	1. Representative data from all sites relevant for the market considered over an adequate period to even out normal fluctuations	1	1. Representative data from all sites relevant for the market considered over an adequate period to even out normal fluctuations	1	1. Representative data from all sites relevant for the market considered over an adequate period to even out normal fluctuations	1	1. Representative data from all sites relevant for the market considered over an adequate period to even out normal fluctuations	1	1. Representative data from all sites relevant for the market considered over an adequate period to even out normal fluctuations	1	1. Representative data from all sites relevant for the market considered over an adequate period to even out normal fluctuations	1	1. Representative data from all sites relevant for the market considered over an adequate period to even out normal fluctuations	1	1. Representative data from all sites relevant for the market considered over an adequate period to even out normal fluctuations	1	1. Representative data from all sites relevant for the market considered over an adequate period to even out normal fluctuations	1	1. Representative data from all sites relevant for the market considered over an adequate period to even out normal fluctuations	1	1. Representative data from all sites relevant for the market considered over an adequate period to even out normal fluctuations	1
	Representativeness CVi:	#NUM!	Temporal correlation:		1. Less than 3 years of difference to the time period of the dataset	1	1. Less than 3 years of difference to the time period of the dataset	1	1. Less than 3 years of difference to the time period of the dataset	1	1. Less than 3 years of difference to the time period of the dataset	1	1. Less than 3 years of difference to the time period of the dataset	1	1. Less than 3 years of difference to the time period of the dataset	1	1. Less than 3 years of difference to the time period of the dataset	1	1. Less than 3 years of difference to the time period of the dataset	1	1. Less than 3 years of difference to the time period of the dataset	1	1. Less than 3 years of difference to the time period of the dataset	1	1. Less than 3 years of difference to the time period of the dataset	1	1. Less than 3 years of difference to the time period of the dataset	1	1. Less than 3 years of difference to the time period of the dataset	1	1. Less than 3 years of difference to the time period of the dataset	1	1. Less than 3 years of difference to the time period of the dataset	1	1. Less than 3 years of difference to the time period of the dataset	1	1. Less than 3 years of difference to the time period of the dataset	1	1. Less than 3 years of difference to the time period of the dataset	1	1. Less than 3 years of difference to the time period of the dataset	1	1. Less than 3 years of difference to the time period of the dataset	1
	Spread σgs	#DIV/0!	Geographic correlation:		1. Data from area under study	1	1. Data from area under study	1	1. Data from area under study	1	1. Data from area under study	1	1. Data from area under study	1	1. Data from area under study	1	1. Data from area under study	1	1. Data from area under study	1	1. Data from area under study	1	1. Data from area under study	1	1. Data from area under study	1	1. Data from area under study	1	1. Data from area under study	1	1. Data from area under study	1	1. Data from area under study	1	1. Data from area under study	1	1. Data from area under study	1	1. Data from area under study	1	1. Data from area under study	1	1. Data from area under study	1
	Spread, σCVi	#DIV/0!	Further techonological correlation:		1. Data from enterprises, processes and materials under study	1	1. Data from enterprises, processes and materials under study	1	1. Data from enterprises, processes and materials under study	1	1. Data from enterprises, processes and materials under study	1	1. Data from enterprises, processes and materials under study	1	1. Data from enterprises, processes and materials under study	1	1. Data from enterprises, processes and materials under study	1	1. Data from enterprises, processes and materials under study	1	1. Data from enterprises, processes and materials under study	1	1. Data from enterprises, processes and materials under study	1	1. Data from enterprises, processes and materials under study	1	1. Data from enterprises, processes and materials under study	1	1. Data from enterprises, processes and materials under study	1	1. Data from enterprises, processes and materials under study	1	1. Data from enterprises, processes and materials under study	1	1. Data from enterprises, processes and materials under study	1	1. Data from enterprises, processes and materials under study	1	1. Data from enterprises, processes and materials under study	1	1. Data from enterprises, processes and materials under study	1	1. Data from enterprises, processes and materials under study	1
	Overall dispersion CV	#DIV/0!	(Sample size):		1. n = >100, continous measurement, balance of purchased products	1	1. n = >100, continous measurement, balance of purchased products	1	1. n = >100, continous measurement, balance of purchased products	1	1. n = >100, continous measurement, balance of purchased products	1	1. n = >100, continous measurement, balance of purchased products	1	1. n = >100, continous measurement, balance of purchased products	1	1. n = >100, continous measurement, balance of purchased products	1	1. n = >100, continous measurement, balance of purchased products	1	1. n = >100, continous measurement, balance of purchased products	1	1. n = >100, continous measurement, balance of purchased products	1	1. n = >100, continous measurement, balance of purchased products	1	1. n = >100, continous measurement, balance of purchased products	1	1. n = >100, continous measurement, balance of purchased products	1	1. n = >100, continous measurement, balance of purchased products	1	1. n = >100, continous measurement, balance of purchased products	1	1. n = >100, continous measurement, balance of purchased products	1	1. n = >100, continous measurement, balance of purchased products	1	1. n = >100, continous measurement, balance of purchased products	1	1. n = >100, continous measurement, balance of purchased products	1	1. n = >100, continous measurement, balance of purchased products	1
	Overall dispersion Phi	#DIV/0!	Representativeness factor as σgr:		1		1		1		1		1		1		1		1		1		1		1		1		1		1		1		1		1		1		1		1
	Overall dispersion SD95	#NUM!		Wi =
	Weighted mean, x̅a(wt):	#DIV/0!
	x̅g=	#NUM!	Inherent uncertainty as σCVi:		0.05		0.05		0.05		0.05		0.05		0.05		0.05		0.05		0.05		0.05		0.05		0.05		0.05		0.05		0.05		0.05		0.05		0.05		0.05		0.05
	Inherent uncertainty σgi:	FALSE	Reliability:		1. Verified data based on measurements	1	1. Verified data based on measurements	1	1. Verified data based on measurements	1	1. Verified data based on measurements	1	1. Verified data based on measurements	1	1. Verified data based on measurements	1	1. Verified data based on measurements	1	1. Verified data based on measurements	1	1. Verified data based on measurements	1	1. Verified data based on measurements	1	1. Verified data based on measurements	1	1. Verified data based on measurements	1	1. Verified data based on measurements	1	1. Verified data based on measurements	1	1. Verified data based on measurements	1	1. Verified data based on measurements	1	1. Verified data based on measurements	1	1. Verified data based on measurements	1	1. Verified data based on measurements	1	1. Verified data based on measurements	1
	Inherent uncertainty CVi:	FALSE	Completeness:		1. Representative data from all sites relevant for the market considered over an adequate period to even out normal fluctuations	1	1. Representative data from all sites relevant for the market considered over an adequate period to even out normal fluctuations	1	1. Representative data from all sites relevant for the market considered over an adequate period to even out normal fluctuations	1	1. Representative data from all sites relevant for the market considered over an adequate period to even out normal fluctuations	1	1. Representative data from all sites relevant for the market considered over an adequate period to even out normal fluctuations	1	1. Representative data from all sites relevant for the market considered over an adequate period to even out normal fluctuations	1	1. Representative data from all sites relevant for the market considered over an adequate period to even out normal fluctuations	1	1. Representative data from all sites relevant for the market considered over an adequate period to even out normal fluctuations	1	1. Representative data from all sites relevant for the market considered over an adequate period to even out normal fluctuations	1	1. Representative data from all sites relevant for the market considered over an adequate period to even out normal fluctuations	1	1. Representative data from all sites relevant for the market considered over an adequate period to even out normal fluctuations	1	1. Representative data from all sites relevant for the market considered over an adequate period to even out normal fluctuations	1	1. Representative data from all sites relevant for the market considered over an adequate period to even out normal fluctuations	1	1. Representative data from all sites relevant for the market considered over an adequate period to even out normal fluctuations	1	1. Representative data from all sites relevant for the market considered over an adequate period to even out normal fluctuations	1	1. Representative data from all sites relevant for the market considered over an adequate period to even out normal fluctuations	1	1. Representative data from all sites relevant for the market considered over an adequate period to even out normal fluctuations	1	1. Representative data from all sites relevant for the market considered over an adequate period to even out normal fluctuations	1	1. Representative data from all sites relevant for the market considered over an adequate period to even out normal fluctuations	1	1. Representative data from all sites relevant for the market considered over an adequate period to even out normal fluctuations	1
	Representativeness CVi:	#NUM!	Temporal correlation:		1. Less than 3 years of difference to the time period of the dataset	1	1. Less than 3 years of difference to the time period of the dataset	1	1. Less than 3 years of difference to the time period of the dataset	1	1. Less than 3 years of difference to the time period of the dataset	1	1. Less than 3 years of difference to the time period of the dataset	1	1. Less than 3 years of difference to the time period of the dataset	1	1. Less than 3 years of difference to the time period of the dataset	1	1. Less than 3 years of difference to the time period of the dataset	1	1. Less than 3 years of difference to the time period of the dataset	1	1. Less than 3 years of difference to the time period of the dataset	1	1. Less than 3 years of difference to the time period of the dataset	1	1. Less than 3 years of difference to the time period of the dataset	1	1. Less than 3 years of difference to the time period of the dataset	1	1. Less than 3 years of difference to the time period of the dataset	1	1. Less than 3 years of difference to the time period of the dataset	1	1. Less than 3 years of difference to the time period of the dataset	1	1. Less than 3 years of difference to the time period of the dataset	1	1. Less than 3 years of difference to the time period of the dataset	1	1. Less than 3 years of difference to the time period of the dataset	1	1. Less than 3 years of difference to the time period of the dataset	1
	Spread σgs	#DIV/0!	Geographic correlation:		1. Data from area under study	1	1. Data from area under study	1	1. Data from area under study	1	1. Data from area under study	1	1. Data from area under study	1	1. Data from area under study	1	1. Data from area under study	1	1. Data from area under study	1	1. Data from area under study	1	1. Data from area under study	1	1. Data from area under study	1	1. Data from area under study	1	1. Data from area under study	1	1. Data from area under study	1	1. Data from area under study	1	1. Data from area under study	1	1. Data from area under study	1	1. Data from area under study	1	1. Data from area under study	1	1. Data from area under study	1
	Spread, σCVi	#DIV/0!	Further techonological correlation:		1. Data from enterprises, processes and materials under study	1	1. Data from enterprises, processes and materials under study	1	1. Data from enterprises, processes and materials under study	1	1. Data from enterprises, processes and materials under study	1	1. Data from enterprises, processes and materials under study	1	1. Data from enterprises, processes and materials under study	1	1. Data from enterprises, processes and materials under study	1	1. Data from enterprises, processes and materials under study	1	1. Data from enterprises, processes and materials under study	1	1. Data from enterprises, processes and materials under study	1	1. Data from enterprises, processes and materials under study	1	1. Data from enterprises, processes and materials under study	1	1. Data from enterprises, processes and materials under study	1	1. Data from enterprises, processes and materials under study	1	1. Data from enterprises, processes and materials under study	1	1. Data from enterprises, processes and materials under study	1	1. Data from enterprises, processes and materials under study	1	1. Data from enterprises, processes and materials under study	1	1. Data from enterprises, processes and materials under study	1	1. Data from enterprises, processes and materials under study	1
	Overall dispersion CV	#DIV/0!	(Sample size):		1. n = >100, continous measurement, balance of purchased products	1	1. n = >100, continous measurement, balance of purchased products	1	1. n = >100, continous measurement, balance of purchased products	1	1. n = >100, continous measurement, balance of purchased products	1	1. n = >100, continous measurement, balance of purchased products	1	1. n = >100, continous measurement, balance of purchased products	1	1. n = >100, continous measurement, balance of purchased products	1	1. n = >100, continous measurement, balance of purchased products	1	1. n = >100, continous measurement, balance of purchased products	1	1. n = >100, continous measurement, balance of purchased products	1	1. n = >100, continous measurement, balance of purchased products	1	1. n = >100, continous measurement, balance of purchased products	1	1. n = >100, continous measurement, balance of purchased products	1	1. n = >100, continous measurement, balance of purchased products	1	1. n = >100, continous measurement, balance of purchased products	1	1. n = >100, continous measurement, balance of purchased products	1	1. n = >100, continous measurement, balance of purchased products	1	1. n = >100, continous measurement, balance of purchased products	1	1. n = >100, continous measurement, balance of purchased products	1	1. n = >100, continous measurement, balance of purchased products	1
	Overall dispersion Phi	#DIV/0!	Representativeness factor as σgr:		1		1		1		1		1		1		1		1		1		1		1		1		1		1		1		1		1		1		1		1
	Overall dispersion SD95	#NUM!		Wi =
	Weighted mean, x̅a(wt):	#DIV/0!
	x̅g=	#NUM!	Inherent uncertainty as σCVi:		0.05		0.05		0.05		0.05		0.05		0.05		0.05		0.05		0.05		0.05		0.05		0.05		0.05		0.05		0.05		0.05		0.05		0.05		0.05		0.05
	Inherent uncertainty σgi:	FALSE	Reliability:		1. Verified data based on measurements	1	1. Verified data based on measurements	1	1. Verified data based on measurements	1	1. Verified data based on measurements	1	1. Verified data based on measurements	1	1. Verified data based on measurements	1	1. Verified data based on measurements	1	1. Verified data based on measurements	1	1. Verified data based on measurements	1	1. Verified data based on measurements	1	1. Verified data based on measurements	1	1. Verified data based on measurements	1	1. Verified data based on measurements	1	1. Verified data based on measurements	1	1. Verified data based on measurements	1	1. Verified data based on measurements	1	1. Verified data based on measurements	1	1. Verified data based on measurements	1	1. Verified data based on measurements	1	1. Verified data based on measurements	1
	Inherent uncertainty CVi:	FALSE	Completeness:		1. Representative data from all sites relevant for the market considered over an adequate period to even out normal fluctuations	1	1. Representative data from all sites relevant for the market considered over an adequate period to even out normal fluctuations	1	1. Representative data from all sites relevant for the market considered over an adequate period to even out normal fluctuations	1	1. Representative data from all sites relevant for the market considered over an adequate period to even out normal fluctuations	1	1. Representative data from all sites relevant for the market considered over an adequate period to even out normal fluctuations	1	1. Representative data from all sites relevant for the market considered over an adequate period to even out normal fluctuations	1	1. Representative data from all sites relevant for the market considered over an adequate period to even out normal fluctuations	1	1. Representative data from all sites relevant for the market considered over an adequate period to even out normal fluctuations	1	1. Representative data from all sites relevant for the market considered over an adequate period to even out normal fluctuations	1	1. Representative data from all sites relevant for the market considered over an adequate period to even out normal fluctuations	1	1. Representative data from all sites relevant for the market considered over an adequate period to even out normal fluctuations	1	1. Representative data from all sites relevant for the market considered over an adequate period to even out normal fluctuations	1	1. Representative data from all sites relevant for the market considered over an adequate period to even out normal fluctuations	1	1. Representative data from all sites relevant for the market considered over an adequate period to even out normal fluctuations	1	1. Representative data from all sites relevant for the market considered over an adequate period to even out normal fluctuations	1	1. Representative data from all sites relevant for the market considered over an adequate period to even out normal fluctuations	1	1. Representative data from all sites relevant for the market considered over an adequate period to even out normal fluctuations	1	1. Representative data from all sites relevant for the market considered over an adequate period to even out normal fluctuations	1	1. Representative data from all sites relevant for the market considered over an adequate period to even out normal fluctuations	1	1. Representative data from all sites relevant for the market considered over an adequate period to even out normal fluctuations	1
	Representativeness CVi:	#NUM!	Temporal correlation:		1. Less than 3 years of difference to the time period of the dataset	1	1. Less than 3 years of difference to the time period of the dataset	1	1. Less than 3 years of difference to the time period of the dataset	1	1. Less than 3 years of difference to the time period of the dataset	1	1. Less than 3 years of difference to the time period of the dataset	1	1. Less than 3 years of difference to the time period of the dataset	1	1. Less than 3 years of difference to the time period of the dataset	1	1. Less than 3 years of difference to the time period of the dataset	1	1. Less than 3 years of difference to the time period of the dataset	1	1. Less than 3 years of difference to the time period of the dataset	1	1. Less than 3 years of difference to the time period of the dataset	1	1. Less than 3 years of difference to the time period of the dataset	1	1. Less than 3 years of difference to the time period of the dataset	1	1. Less than 3 years of difference to the time period of the dataset	1	1. Less than 3 years of difference to the time period of the dataset	1	1. Less than 3 years of difference to the time period of the dataset	1	1. Less than 3 years of difference to the time period of the dataset	1	1. Less than 3 years of difference to the time period of the dataset	1	1. Less than 3 years of difference to the time period of the dataset	1	1. Less than 3 years of difference to the time period of the dataset	1
	Spread σgs	#DIV/0!	Geographic correlation:		1. Data from area under study	1	1. Data from area under study	1	1. Data from area under study	1	1. Data from area under study	1	1. Data from area under study	1	1. Data from area under study	1	1. Data from area under study	1	1. Data from area under study	1	1. Data from area under study	1	1. Data from area under study	1	1. Data from area under study	1	1. Data from area under study	1	1. Data from area under study	1	1. Data from area under study	1	1. Data from area under study	1	1. Data from area under study	1	1. Data from area under study	1	1. Data from area under study	1	1. Data from area under study	1	1. Data from area under study	1
	Spread, σCVi	#DIV/0!	Further techonological correlation:		1. Data from enterprises, processes and materials under study	1	1. Data from enterprises, processes and materials under study	1	1. Data from enterprises, processes and materials under study	1	1. Data from enterprises, processes and materials under study	1	1. Data from enterprises, processes and materials under study	1	1. Data from enterprises, processes and materials under study	1	1. Data from enterprises, processes and materials under study	1	1. Data from enterprises, processes and materials under study	1	1. Data from enterprises, processes and materials under study	1	1. Data from enterprises, processes and materials under study	1	1. Data from enterprises, processes and materials under study	1	1. Data from enterprises, processes and materials under study	1	1. Data from enterprises, processes and materials under study	1	1. Data from enterprises, processes and materials under study	1	1. Data from enterprises, processes and materials under study	1	1. Data from enterprises, processes and materials under study	1	1. Data from enterprises, processes and materials under study	1	1. Data from enterprises, processes and materials under study	1	1. Data from enterprises, processes and materials under study	1	1. Data from enterprises, processes and materials under study	1
	Overall dispersion CV	#DIV/0!	(Sample size):		1. n = >100, continous measurement, balance of purchased products	1	1. n = >100, continous measurement, balance of purchased products	1	1. n = >100, continous measurement, balance of purchased products	1	1. n = >100, continous measurement, balance of purchased products	1	1. n = >100, continous measurement, balance of purchased products	1	1. n = >100, continous measurement, balance of purchased products	1	1. n = >100, continous measurement, balance of purchased products	1	1. n = >100, continous measurement, balance of purchased products	1	1. n = >100, continous measurement, balance of purchased products	1	1. n = >100, continous measurement, balance of purchased products	1	1. n = >100, continous measurement, balance of purchased products	1	1. n = >100, continous measurement, balance of purchased products	1	1. n = >100, continous measurement, balance of purchased products	1	1. n = >100, continous measurement, balance of purchased products	1	1. n = >100, continous measurement, balance of purchased products	1	1. n = >100, continous measurement, balance of purchased products	1	1. n = >100, continous measurement, balance of purchased products	1	1. n = >100, continous measurement, balance of purchased products	1	1. n = >100, continous measurement, balance of purchased products	1	1. n = >100, continous measurement, balance of purchased products	1
	Overall dispersion Phi	#DIV/0!	Representativeness factor as σgr:		1		1		1		1		1		1		1		1		1		1		1		1		1		1		1		1		1		1		1		1
	Overall dispersion SD95	#NUM!		Wi =
	Weighted mean, x̅a(wt):	#DIV/0!
	x̅g=	#NUM!	Inherent uncertainty as σCVi:		0.05		0.05		0.05		0.05		0.05		0.05		0.05		0.05		0.05		0.05		0.05		0.05		0.05		0.05		0.05		0.05		0.05		0.05		0.05		0.05
	Inherent uncertainty σgi:	FALSE	Reliability:		1. Verified data based on measurements	1	1. Verified data based on measurements	1	1. Verified data based on measurements	1	1. Verified data based on measurements	1	1. Verified data based on measurements	1	1. Verified data based on measurements	1	1. Verified data based on measurements	1	1. Verified data based on measurements	1	1. Verified data based on measurements	1	1. Verified data based on measurements	1	1. Verified data based on measurements	1	1. Verified data based on measurements	1	1. Verified data based on measurements	1	1. Verified data based on measurements	1	1. Verified data based on measurements	1	1. Verified data based on measurements	1	1. Verified data based on measurements	1	1. Verified data based on measurements	1	1. Verified data based on measurements	1	1. Verified data based on measurements	1
	Inherent uncertainty CVi:	FALSE	Completeness:		1. Representative data from all sites relevant for the market considered over an adequate period to even out normal fluctuations	1	1. Representative data from all sites relevant for the market considered over an adequate period to even out normal fluctuations	1	1. Representative data from all sites relevant for the market considered over an adequate period to even out normal fluctuations	1	1. Representative data from all sites relevant for the market considered over an adequate period to even out normal fluctuations	1	1. Representative data from all sites relevant for the market considered over an adequate period to even out normal fluctuations	1	1. Representative data from all sites relevant for the market considered over an adequate period to even out normal fluctuations	1	1. Representative data from all sites relevant for the market considered over an adequate period to even out normal fluctuations	1	1. Representative data from all sites relevant for the market considered over an adequate period to even out normal fluctuations	1	1. Representative data from all sites relevant for the market considered over an adequate period to even out normal fluctuations	1	1. Representative data from all sites relevant for the market considered over an adequate period to even out normal fluctuations	1	1. Representative data from all sites relevant for the market considered over an adequate period to even out normal fluctuations	1	1. Representative data from all sites relevant for the market considered over an adequate period to even out normal fluctuations	1	1. Representative data from all sites relevant for the market considered over an adequate period to even out normal fluctuations	1	1. Representative data from all sites relevant for the market considered over an adequate period to even out normal fluctuations	1	1. Representative data from all sites relevant for the market considered over an adequate period to even out normal fluctuations	1	1. Representative data from all sites relevant for the market considered over an adequate period to even out normal fluctuations	1	1. Representative data from all sites relevant for the market considered over an adequate period to even out normal fluctuations	1	1. Representative data from all sites relevant for the market considered over an adequate period to even out normal fluctuations	1	1. Representative data from all sites relevant for the market considered over an adequate period to even out normal fluctuations	1	1. Representative data from all sites relevant for the market considered over an adequate period to even out normal fluctuations	1
	Representativeness CVi:	#NUM!	Temporal correlation:		1. Less than 3 years of difference to the time period of the dataset	1	1. Less than 3 years of difference to the time period of the dataset	1	1. Less than 3 years of difference to the time period of the dataset	1	1. Less than 3 years of difference to the time period of the dataset	1	1. Less than 3 years of difference to the time period of the dataset	1	1. Less than 3 years of difference to the time period of the dataset	1	1. Less than 3 years of difference to the time period of the dataset	1	1. Less than 3 years of difference to the time period of the dataset	1	1. Less than 3 years of difference to the time period of the dataset	1	1. Less than 3 years of difference to the time period of the dataset	1	1. Less than 3 years of difference to the time period of the dataset	1	1. Less than 3 years of difference to the time period of the dataset	1	1. Less than 3 years of difference to the time period of the dataset	1	1. Less than 3 years of difference to the time period of the dataset	1	1. Less than 3 years of difference to the time period of the dataset	1	1. Less than 3 years of difference to the time period of the dataset	1	1. Less than 3 years of difference to the time period of the dataset	1	1. Less than 3 years of difference to the time period of the dataset	1	1. Less than 3 years of difference to the time period of the dataset	1	1. Less than 3 years of difference to the time period of the dataset	1
	Spread σgs	#DIV/0!	Geographic correlation:		1. Data from area under study	1	1. Data from area under study	1	1. Data from area under study	1	1. Data from area under study	1	1. Data from area under study	1	1. Data from area under study	1	1. Data from area under study	1	1. Data from area under study	1	1. Data from area under study	1	1. Data from area under study	1	1. Data from area under study	1	1. Data from area under study	1	1. Data from area under study	1	1. Data from area under study	1	1. Data from area under study	1	1. Data from area under study	1	1. Data from area under study	1	1. Data from area under study	1	1. Data from area under study	1	1. Data from area under study	1
	Spread, σCVi	#DIV/0!	Further techonological correlation:		1. Data from enterprises, processes and materials under study	1	1. Data from enterprises, processes and materials under study	1	1. Data from enterprises, processes and materials under study	1	1. Data from enterprises, processes and materials under study	1	1. Data from enterprises, processes and materials under study	1	1. Data from enterprises, processes and materials under study	1	1. Data from enterprises, processes and materials under study	1	1. Data from enterprises, processes and materials under study	1	1. Data from enterprises, processes and materials under study	1	1. Data from enterprises, processes and materials under study	1	1. Data from enterprises, processes and materials under study	1	1. Data from enterprises, processes and materials under study	1	1. Data from enterprises, processes and materials under study	1	1. Data from enterprises, processes and materials under study	1	1. Data from enterprises, processes and materials under study	1	1. Data from enterprises, processes and materials under study	1	1. Data from enterprises, processes and materials under study	1	1. Data from enterprises, processes and materials under study	1	1. Data from enterprises, processes and materials under study	1	1. Data from enterprises, processes and materials under study	1
	Overall dispersion CV	#DIV/0!	(Sample size):		1. n = >100, continous measurement, balance of purchased products	1	1. n = >100, continous measurement, balance of purchased products	1	1. n = >100, continous measurement, balance of purchased products	1	1. n = >100, continous measurement, balance of purchased products	1	1. n = >100, continous measurement, balance of purchased products	1	1. n = >100, continous measurement, balance of purchased products	1	1. n = >100, continous measurement, balance of purchased products	1	1. n = >100, continous measurement, balance of purchased products	1	1. n = >100, continous measurement, balance of purchased products	1	1. n = >100, continous measurement, balance of purchased products	1	1. n = >100, continous measurement, balance of purchased products	1	1. n = >100, continous measurement, balance of purchased products	1	1. n = >100, continous measurement, balance of purchased products	1	1. n = >100, continous measurement, balance of purchased products	1	1. n = >100, continous measurement, balance of purchased products	1	1. n = >100, continous measurement, balance of purchased products	1	1. n = >100, continous measurement, balance of purchased products	1	1. n = >100, continous measurement, balance of purchased products	1	1. n = >100, continous measurement, balance of purchased products	1	1. n = >100, continous measurement, balance of purchased products	1
	Overall dispersion Phi	#DIV/0!	Representativeness factor as σgr:		1		1		1		1		1		1		1		1		1		1		1		1		1		1		1		1		1		1		1		1
	Overall dispersion SD95	#NUM!		Wi =
	Weighted mean, x̅a(wt):	#DIV/0!
	x̅g=	#NUM!	Inherent uncertainty as σCVi:		0.05		0.05		0.05		0.05		0.05		0.05		0.05		0.05		0.05		0.05		0.05		0.05		0.05		0.05		0.05		0.05		0.05		0.05		0.05		0.05
	Inherent uncertainty σgi:	FALSE	Reliability:		1. Verified data based on measurements	1	1. Verified data based on measurements	1	1. Verified data based on measurements	1	1. Verified data based on measurements	1	1. Verified data based on measurements	1	1. Verified data based on measurements	1	1. Verified data based on measurements	1	1. Verified data based on measurements	1	1. Verified data based on measurements	1	1. Verified data based on measurements	1	1. Verified data based on measurements	1	1. Verified data based on measurements	1	1. Verified data based on measurements	1	1. Verified data based on measurements	1	1. Verified data based on measurements	1	1. Verified data based on measurements	1	1. Verified data based on measurements	1	1. Verified data based on measurements	1	1. Verified data based on measurements	1	1. Verified data based on measurements	1
	Inherent uncertainty CVi:	FALSE	Completeness:		1. Representative data from all sites relevant for the market considered over an adequate period to even out normal fluctuations	1	1. Representative data from all sites relevant for the market considered over an adequate period to even out normal fluctuations	1	1. Representative data from all sites relevant for the market considered over an adequate period to even out normal fluctuations	1	1. Representative data from all sites relevant for the market considered over an adequate period to even out normal fluctuations	1	1. Representative data from all sites relevant for the market considered over an adequate period to even out normal fluctuations	1	1. Representative data from all sites relevant for the market considered over an adequate period to even out normal fluctuations	1	1. Representative data from all sites relevant for the market considered over an adequate period to even out normal fluctuations	1	1. Representative data from all sites relevant for the market considered over an adequate period to even out normal fluctuations	1	1. Representative data from all sites relevant for the market considered over an adequate period to even out normal fluctuations	1	1. Representative data from all sites relevant for the market considered over an adequate period to even out normal fluctuations	1	1. Representative data from all sites relevant for the market considered over an adequate period to even out normal fluctuations	1	1. Representative data from all sites relevant for the market considered over an adequate period to even out normal fluctuations	1	1. Representative data from all sites relevant for the market considered over an adequate period to even out normal fluctuations	1	1. Representative data from all sites relevant for the market considered over an adequate period to even out normal fluctuations	1	1. Representative data from all sites relevant for the market considered over an adequate period to even out normal fluctuations	1	1. Representative data from all sites relevant for the market considered over an adequate period to even out normal fluctuations	1	1. Representative data from all sites relevant for the market considered over an adequate period to even out normal fluctuations	1	1. Representative data from all sites relevant for the market considered over an adequate period to even out normal fluctuations	1	1. Representative data from all sites relevant for the market considered over an adequate period to even out normal fluctuations	1	1. Representative data from all sites relevant for the market considered over an adequate period to even out normal fluctuations	1
	Representativeness CVi:	#NUM!	Temporal correlation:		1. Less than 3 years of difference to the time period of the dataset	1	1. Less than 3 years of difference to the time period of the dataset	1	1. Less than 3 years of difference to the time period of the dataset	1	1. Less than 3 years of difference to the time period of the dataset	1	1. Less than 3 years of difference to the time period of the dataset	1	1. Less than 3 years of difference to the time period of the dataset	1	1. Less than 3 years of difference to the time period of the dataset	1	1. Less than 3 years of difference to the time period of the dataset	1	1. Less than 3 years of difference to the time period of the dataset	1	1. Less than 3 years of difference to the time period of the dataset	1	1. Less than 3 years of difference to the time period of the dataset	1	1. Less than 3 years of difference to the time period of the dataset	1	1. Less than 3 years of difference to the time period of the dataset	1	1. Less than 3 years of difference to the time period of the dataset	1	1. Less than 3 years of difference to the time period of the dataset	1	1. Less than 3 years of difference to the time period of the dataset	1	1. Less than 3 years of difference to the time period of the dataset	1	1. Less than 3 years of difference to the time period of the dataset	1	1. Less than 3 years of difference to the time period of the dataset	1	1. Less than 3 years of difference to the time period of the dataset	1
	Spread σgs	#DIV/0!	Geographic correlation:		1. Data from area under study	1	1. Data from area under study	1	1. Data from area under study	1	1. Data from area under study	1	1. Data from area under study	1	1. Data from area under study	1	1. Data from area under study	1	1. Data from area under study	1	1. Data from area under study	1	1. Data from area under study	1	1. Data from area under study	1	1. Data from area under study	1	1. Data from area under study	1	1. Data from area under study	1	1. Data from area under study	1	1. Data from area under study	1	1. Data from area under study	1	1. Data from area under study	1	1. Data from area under study	1	1. Data from area under study	1
	Spread, σCVi	#DIV/0!	Further techonological correlation:		1. Data from enterprises, processes and materials under study	1	1. Data from enterprises, processes and materials under study	1	1. Data from enterprises, processes and materials under study	1	1. Data from enterprises, processes and materials under study	1	1. Data from enterprises, processes and materials under study	1	1. Data from enterprises, processes and materials under study	1	1. Data from enterprises, processes and materials under study	1	1. Data from enterprises, processes and materials under study	1	1. Data from enterprises, processes and materials under study	1	1. Data from enterprises, processes and materials under study	1	1. Data from enterprises, processes and materials under study	1	1. Data from enterprises, processes and materials under study	1	1. Data from enterprises, processes and materials under study	1	1. Data from enterprises, processes and materials under study	1	1. Data from enterprises, processes and materials under study	1	1. Data from enterprises, processes and materials under study	1	1. Data from enterprises, processes and materials under study	1	1. Data from enterprises, processes and materials under study	1	1. Data from enterprises, processes and materials under study	1	1. Data from enterprises, processes and materials under study	1
	Overall dispersion CV	#DIV/0!	(Sample size):		1. n = >100, continous measurement, balance of purchased products	1	1. n = >100, continous measurement, balance of purchased products	1	1. n = >100, continous measurement, balance of purchased products	1	1. n = >100, continous measurement, balance of purchased products	1	1. n = >100, continous measurement, balance of purchased products	1	1. n = >100, continous measurement, balance of purchased products	1	1. n = >100, continous measurement, balance of purchased products	1	1. n = >100, continous measurement, balance of purchased products	1	1. n = >100, continous measurement, balance of purchased products	1	1. n = >100, continous measurement, balance of purchased products	1	1. n = >100, continous measurement, balance of purchased products	1	1. n = >100, continous measurement, balance of purchased products	1	1. n = >100, continous measurement, balance of purchased products	1	1. n = >100, continous measurement, balance of purchased products	1	1. n = >100, continous measurement, balance of purchased products	1	1. n = >100, continous measurement, balance of purchased products	1	1. n = >100, continous measurement, balance of purchased products	1	1. n = >100, continous measurement, balance of purchased products	1	1. n = >100, continous measurement, balance of purchased products	1	1. n = >100, continous measurement, balance of purchased products	1
	Overall dispersion Phi	#DIV/0!	Representativeness factor as σgr:		1		1		1		1		1		1		1		1		1		1		1		1		1		1		1		1		1		1		1		1
	Overall dispersion SD95	#NUM!		Wi =
	Weighted mean, x̅a(wt):	#DIV/0!
	x̅g=	#NUM!	Inherent uncertainty as σCVi:		0.05		0.05		0.05		0.05		0.05		0.05		0.05		0.05		0.05		0.05		0.05		0.05		0.05		0.05		0.05		0.05		0.05		0.05		0.05		0.05
	Inherent uncertainty σgi:	FALSE	Reliability:		1. Verified data based on measurements	1	1. Verified data based on measurements	1	1. Verified data based on measurements	1	1. Verified data based on measurements	1	1. Verified data based on measurements	1	1. Verified data based on measurements	1	1. Verified data based on measurements	1	1. Verified data based on measurements	1	1. Verified data based on measurements	1	1. Verified data based on measurements	1	1. Verified data based on measurements	1	1. Verified data based on measurements	1	1. Verified data based on measurements	1	1. Verified data based on measurements	1	1. Verified data based on measurements	1	1. Verified data based on measurements	1	1. Verified data based on measurements	1	1. Verified data based on measurements	1	1. Verified data based on measurements	1	1. Verified data based on measurements	1
	Inherent uncertainty CVi:	FALSE	Completeness:		1. Representative data from all sites relevant for the market considered over an adequate period to even out normal fluctuations	1	1. Representative data from all sites relevant for the market considered over an adequate period to even out normal fluctuations	1	1. Representative data from all sites relevant for the market considered over an adequate period to even out normal fluctuations	1	1. Representative data from all sites relevant for the market considered over an adequate period to even out normal fluctuations	1	1. Representative data from all sites relevant for the market considered over an adequate period to even out normal fluctuations	1	1. Representative data from all sites relevant for the market considered over an adequate period to even out normal fluctuations	1	1. Representative data from all sites relevant for the market considered over an adequate period to even out normal fluctuations	1	1. Representative data from all sites relevant for the market considered over an adequate period to even out normal fluctuations	1	1. Representative data from all sites relevant for the market considered over an adequate period to even out normal fluctuations	1	1. Representative data from all sites relevant for the market considered over an adequate period to even out normal fluctuations	1	1. Representative data from all sites relevant for the market considered over an adequate period to even out normal fluctuations	1	1. Representative data from all sites relevant for the market considered over an adequate period to even out normal fluctuations	1	1. Representative data from all sites relevant for the market considered over an adequate period to even out normal fluctuations	1	1. Representative data from all sites relevant for the market considered over an adequate period to even out normal fluctuations	1	1. Representative data from all sites relevant for the market considered over an adequate period to even out normal fluctuations	1	1. Representative data from all sites relevant for the market considered over an adequate period to even out normal fluctuations	1	1. Representative data from all sites relevant for the market considered over an adequate period to even out normal fluctuations	1	1. Representative data from all sites relevant for the market considered over an adequate period to even out normal fluctuations	1	1. Representative data from all sites relevant for the market considered over an adequate period to even out normal fluctuations	1	1. Representative data from all sites relevant for the market considered over an adequate period to even out normal fluctuations	1
	Representativeness CVi:	#NUM!	Temporal correlation:		1. Less than 3 years of difference to the time period of the dataset	1	1. Less than 3 years of difference to the time period of the dataset	1	1. Less than 3 years of difference to the time period of the dataset	1	1. Less than 3 years of difference to the time period of the dataset	1	1. Less than 3 years of difference to the time period of the dataset	1	1. Less than 3 years of difference to the time period of the dataset	1	1. Less than 3 years of difference to the time period of the dataset	1	1. Less than 3 years of difference to the time period of the dataset	1	1. Less than 3 years of difference to the time period of the dataset	1	1. Less than 3 years of difference to the time period of the dataset	1	1. Less than 3 years of difference to the time period of the dataset	1	1. Less than 3 years of difference to the time period of the dataset	1	1. Less than 3 years of difference to the time period of the dataset	1	1. Less than 3 years of difference to the time period of the dataset	1	1. Less than 3 years of difference to the time period of the dataset	1	1. Less than 3 years of difference to the time period of the dataset	1	1. Less than 3 years of difference to the time period of the dataset	1	1. Less than 3 years of difference to the time period of the dataset	1	1. Less than 3 years of difference to the time period of the dataset	1	1. Less than 3 years of difference to the time period of the dataset	1
	Spread σgs	#DIV/0!	Geographic correlation:		1. Data from area under study	1	1. Data from area under study	1	1. Data from area under study	1	1. Data from area under study	1	1. Data from area under study	1	1. Data from area under study	1	1. Data from area under study	1	1. Data from area under study	1	1. Data from area under study	1	1. Data from area under study	1	1. Data from area under study	1	1. Data from area under study	1	1. Data from area under study	1	1. Data from area under study	1	1. Data from area under study	1	1. Data from area under study	1	1. Data from area under study	1	1. Data from area under study	1	1. Data from area under study	1	1. Data from area under study	1
	Spread, σCVi	#DIV/0!	Further techonological correlation:		1. Data from enterprises, processes and materials under study	1	1. Data from enterprises, processes and materials under study	1	1. Data from enterprises, processes and materials under study	1	1. Data from enterprises, processes and materials under study	1	1. Data from enterprises, processes and materials under study	1	1. Data from enterprises, processes and materials under study	1	1. Data from enterprises, processes and materials under study	1	1. Data from enterprises, processes and materials under study	1	1. Data from enterprises, processes and materials under study	1	1. Data from enterprises, processes and materials under study	1	1. Data from enterprises, processes and materials under study	1	1. Data from enterprises, processes and materials under study	1	1. Data from enterprises, processes and materials under study	1	1. Data from enterprises, processes and materials under study	1	1. Data from enterprises, processes and materials under study	1	1. Data from enterprises, processes and materials under study	1	1. Data from enterprises, processes and materials under study	1	1. Data from enterprises, processes and materials under study	1	1. Data from enterprises, processes and materials under study	1	1. Data from enterprises, processes and materials under study	1
	Overall dispersion CV	#DIV/0!	(Sample size):		1. n = >100, continous measurement, balance of purchased products	1	1. n = >100, continous measurement, balance of purchased products	1	1. n = >100, continous measurement, balance of purchased products	1	1. n = >100, continous measurement, balance of purchased products	1	1. n = >100, continous measurement, balance of purchased products	1	1. n = >100, continous measurement, balance of purchased products	1	1. n = >100, continous measurement, balance of purchased products	1	1. n = >100, continous measurement, balance of purchased products	1	1. n = >100, continous measurement, balance of purchased products	1	1. n = >100, continous measurement, balance of purchased products	1	1. n = >100, continous measurement, balance of purchased products	1	1. n = >100, continous measurement, balance of purchased products	1	1. n = >100, continous measurement, balance of purchased products	1	1. n = >100, continous measurement, balance of purchased products	1	1. n = >100, continous measurement, balance of purchased products	1	1. n = >100, continous measurement, balance of purchased products	1	1. n = >100, continous measurement, balance of purchased products	1	1. n = >100, continous measurement, balance of purchased products	1	1. n = >100, continous measurement, balance of purchased products	1	1. n = >100, continous measurement, balance of purchased products	1
	Overall dispersion Phi	#DIV/0!	Representativeness factor as σgr:		1		1		1		1		1		1		1		1		1		1		1		1		1		1		1		1		1		1		1		1
	Overall dispersion SD95	#NUM!		Wi =
	Weighted mean, x̅a(wt):	#DIV/0!
	x̅g=	#NUM!	Inherent uncertainty as σCVi:		0.05		0.05		0.05		0.05		0.05		0.05		0.05		0.05		0.05		0.05		0.05		0.05		0.05		0.05		0.05		0.05		0.05		0.05		0.05		0.05
	Inherent uncertainty σgi:	FALSE	Reliability:		1. Verified data based on measurements	1	1. Verified data based on measurements	1	1. Verified data based on measurements	1	1. Verified data based on measurements	1	1. Verified data based on measurements	1	1. Verified data based on measurements	1	1. Verified data based on measurements	1	1. Verified data based on measurements	1	1. Verified data based on measurements	1	1. Verified data based on measurements	1	1. Verified data based on measurements	1	1. Verified data based on measurements	1	1. Verified data based on measurements	1	1. Verified data based on measurements	1	1. Verified data based on measurements	1	1. Verified data based on measurements	1	1. Verified data based on measurements	1	1. Verified data based on measurements	1	1. Verified data based on measurements	1	1. Verified data based on measurements	1
	Inherent uncertainty CVi:	FALSE	Completeness:		1. Representative data from all sites relevant for the market considered over an adequate period to even out normal fluctuations	1	1. Representative data from all sites relevant for the market considered over an adequate period to even out normal fluctuations	1	1. Representative data from all sites relevant for the market considered over an adequate period to even out normal fluctuations	1	1. Representative data from all sites relevant for the market considered over an adequate period to even out normal fluctuations	1	1. Representative data from all sites relevant for the market considered over an adequate period to even out normal fluctuations	1	1. Representative data from all sites relevant for the market considered over an adequate period to even out normal fluctuations	1	1. Representative data from all sites relevant for the market considered over an adequate period to even out normal fluctuations	1	1. Representative data from all sites relevant for the market considered over an adequate period to even out normal fluctuations	1	1. Representative data from all sites relevant for the market considered over an adequate period to even out normal fluctuations	1	1. Representative data from all sites relevant for the market considered over an adequate period to even out normal fluctuations	1	1. Representative data from all sites relevant for the market considered over an adequate period to even out normal fluctuations	1	1. Representative data from all sites relevant for the market considered over an adequate period to even out normal fluctuations	1	1. Representative data from all sites relevant for the market considered over an adequate period to even out normal fluctuations	1	1. Representative data from all sites relevant for the market considered over an adequate period to even out normal fluctuations	1	1. Representative data from all sites relevant for the market considered over an adequate period to even out normal fluctuations	1	1. Representative data from all sites relevant for the market considered over an adequate period to even out normal fluctuations	1	1. Representative data from all sites relevant for the market considered over an adequate period to even out normal fluctuations	1	1. Representative data from all sites relevant for the market considered over an adequate period to even out normal fluctuations	1	1. Representative data from all sites relevant for the market considered over an adequate period to even out normal fluctuations	1	1. Representative data from all sites relevant for the market considered over an adequate period to even out normal fluctuations	1
	Representativeness CVi:	#NUM!	Temporal correlation:		1. Less than 3 years of difference to the time period of the dataset	1	1. Less than 3 years of difference to the time period of the dataset	1	1. Less than 3 years of difference to the time period of the dataset	1	1. Less than 3 years of difference to the time period of the dataset	1	1. Less than 3 years of difference to the time period of the dataset	1	1. Less than 3 years of difference to the time period of the dataset	1	1. Less than 3 years of difference to the time period of the dataset	1	1. Less than 3 years of difference to the time period of the dataset	1	1. Less than 3 years of difference to the time period of the dataset	1	1. Less than 3 years of difference to the time period of the dataset	1	1. Less than 3 years of difference to the time period of the dataset	1	1. Less than 3 years of difference to the time period of the dataset	1	1. Less than 3 years of difference to the time period of the dataset	1	1. Less than 3 years of difference to the time period of the dataset	1	1. Less than 3 years of difference to the time period of the dataset	1	1. Less than 3 years of difference to the time period of the dataset	1	1. Less than 3 years of difference to the time period of the dataset	1	1. Less than 3 years of difference to the time period of the dataset	1	1. Less than 3 years of difference to the time period of the dataset	1	1. Less than 3 years of difference to the time period of the dataset	1
	Spread σgs	#DIV/0!	Geographic correlation:		1. Data from area under study	1	1. Data from area under study	1	1. Data from area under study	1	1. Data from area under study	1	1. Data from area under study	1	1. Data from area under study	1	1. Data from area under study	1	1. Data from area under study	1	1. Data from area under study	1	1. Data from area under study	1	1. Data from area under study	1	1. Data from area under study	1	1. Data from area under study	1	1. Data from area under study	1	1. Data from area under study	1	1. Data from area under study	1	1. Data from area under study	1	1. Data from area under study	1	1. Data from area under study	1	1. Data from area under study	1
	Spread, σCVi	#DIV/0!	Further techonological correlation:		1. Data from enterprises, processes and materials under study	1	1. Data from enterprises, processes and materials under study	1	1. Data from enterprises, processes and materials under study	1	1. Data from enterprises, processes and materials under study	1	1. Data from enterprises, processes and materials under study	1	1. Data from enterprises, processes and materials under study	1	1. Data from enterprises, processes and materials under study	1	1. Data from enterprises, processes and materials under study	1	1. Data from enterprises, processes and materials under study	1	1. Data from enterprises, processes and materials under study	1	1. Data from enterprises, processes and materials under study	1	1. Data from enterprises, processes and materials under study	1	1. Data from enterprises, processes and materials under study	1	1. Data from enterprises, processes and materials under study	1	1. Data from enterprises, processes and materials under study	1	1. Data from enterprises, processes and materials under study	1	1. Data from enterprises, processes and materials under study	1	1. Data from enterprises, processes and materials under study	1	1. Data from enterprises, processes and materials under study	1	1. Data from enterprises, processes and materials under study	1
	Overall dispersion CV	#DIV/0!	(Sample size):		1. n = >100, continous measurement, balance of purchased products	1	1. n = >100, continous measurement, balance of purchased products	1	1. n = >100, continous measurement, balance of purchased products	1	1. n = >100, continous measurement, balance of purchased products	1	1. n = >100, continous measurement, balance of purchased products	1	1. n = >100, continous measurement, balance of purchased products	1	1. n = >100, continous measurement, balance of purchased products	1	1. n = >100, continous measurement, balance of purchased products	1	1. n = >100, continous measurement, balance of purchased products	1	1. n = >100, continous measurement, balance of purchased products	1	1. n = >100, continous measurement, balance of purchased products	1	1. n = >100, continous measurement, balance of purchased products	1	1. n = >100, continous measurement, balance of purchased products	1	1. n = >100, continous measurement, balance of purchased products	1	1. n = >100, continous measurement, balance of purchased products	1	1. n = >100, continous measurement, balance of purchased products	1	1. n = >100, continous measurement, balance of purchased products	1	1. n = >100, continous measurement, balance of purchased products	1	1. n = >100, continous measurement, balance of purchased products	1	1. n = >100, continous measurement, balance of purchased products	1
	Overall dispersion Sigma	#DIV/0!	Representativeness factor as σgr:		1		1		1		1		1		1		1		1		1		1		1		1		1		1		1		1		1		1		1		1
	Overall dispersion SD95	#NUM!		Wi =
			Environmental inputs
	Weighted mean, x̅a(wt):	#DIV/0!
	x̅g=	#NUM!	Inherent uncertainty as σCVi:		0.05		0.05		0.05		0.05		0.05		0.05		0.05		0.05		0.05		0.05		0.05		0.05		0.05		0.05		0.05		0.05		0.05		0.05		0.05		0.05
	Inherent uncertainty σgi:	FALSE	Reliability:		1. Verified data based on measurements	1	1. Verified data based on measurements	1	1. Verified data based on measurements	1	1. Verified data based on measurements	1	1. Verified data based on measurements	1	1. Verified data based on measurements	1	1. Verified data based on measurements	1	1. Verified data based on measurements	1	1. Verified data based on measurements	1	1. Verified data based on measurements	1	1. Verified data based on measurements	1	1. Verified data based on measurements	1	1. Verified data based on measurements	1	1. Verified data based on measurements	1	1. Verified data based on measurements	1	1. Verified data based on measurements	1	1. Verified data based on measurements	1	1. Verified data based on measurements	1	1. Verified data based on measurements	1	1. Verified data based on measurements	1
	Inherent uncertainty CVi:	FALSE	Completeness:		1. Representative data from all sites relevant for the market considered over an adequate period to even out normal fluctuations	1	1. Representative data from all sites relevant for the market considered over an adequate period to even out normal fluctuations	1	1. Representative data from all sites relevant for the market considered over an adequate period to even out normal fluctuations	1	1. Representative data from all sites relevant for the market considered over an adequate period to even out normal fluctuations	1	1. Representative data from all sites relevant for the market considered over an adequate period to even out normal fluctuations	1	1. Representative data from all sites relevant for the market considered over an adequate period to even out normal fluctuations	1	1. Representative data from all sites relevant for the market considered over an adequate period to even out normal fluctuations	1	1. Representative data from all sites relevant for the market considered over an adequate period to even out normal fluctuations	1	1. Representative data from all sites relevant for the market considered over an adequate period to even out normal fluctuations	1	1. Representative data from all sites relevant for the market considered over an adequate period to even out normal fluctuations	1	1. Representative data from all sites relevant for the market considered over an adequate period to even out normal fluctuations	1	1. Representative data from all sites relevant for the market considered over an adequate period to even out normal fluctuations	1	1. Representative data from all sites relevant for the market considered over an adequate period to even out normal fluctuations	1	1. Representative data from all sites relevant for the market considered over an adequate period to even out normal fluctuations	1	1. Representative data from all sites relevant for the market considered over an adequate period to even out normal fluctuations	1	1. Representative data from all sites relevant for the market considered over an adequate period to even out normal fluctuations	1	1. Representative data from all sites relevant for the market considered over an adequate period to even out normal fluctuations	1	1. Representative data from all sites relevant for the market considered over an adequate period to even out normal fluctuations	1	1. Representative data from all sites relevant for the market considered over an adequate period to even out normal fluctuations	1	1. Representative data from all sites relevant for the market considered over an adequate period to even out normal fluctuations	1
[truncated: 174 more rows]

## Sheet: Commercial feed
	Online resource: Henriksson et al. (2013) Int J LCA		Reference:		Henriksson et al. 2014
					Value 1		Value 2		Value 3		Value 4		Value 5		Value 6		Value 7		Value 8		Value 9		Value 10		Value 11		Value 12		Value 13		Value 14		Value 15		Value 16		Value 17		Value 18		Value 19		Value 20
[truncated: 383 more rows]

## Sheet: Farm-made feed
	Online resource: Henriksson et al. (2013) Int J LCA		Reference:		Phan et al. 2009
					Value 1		Value 2		Value 3		Value 4		Value 5		Value 6		Value 7		Value 8		Value 9		Value 10		Value 11		Value 12		Value 13		Value 14		Value 15		Value 16		Value 17		Value 18		Value 19		Value 20
[truncated: 321 more rows]

## Sheet: Hatchery
	Online resource: Henriksson et al. (2013) Int J LCA		Reference:
[truncated: 322 more rows]

[truncated: 5 more sheets: Nursery, Rice farming, GWP calculations, Results, ecoinvent 2 pedigree]
